# Supplementary material for: Characterization of Proteins Involved in Chloroplast Targeting Disturbed by Rice Stripe Virus by Novel Protoplast–Chloroplast Proteomics
Source: Int J Mol Sci. 2019 Jan 10;20(2):253. doi: 10.3390/ijms20020253 (PMC6358847; doi:10.3390/ijms20020253)
Supplement: Supplementary file 1 [file ijms-20-00253-s001.zip]

Archive with 7 entries (7 files):
- Supplemental Figure S1.tif
- Supplemental Figure S2.pptx
- Supplemental Figure S3.tiff
- Supplemental Figure S4.tiff
- Supplemental Figure S5.tif
- Supplemental Figure S6.tif
- Supplemental Tables S1-S7.xlsx
