# Supplementary material for: Characterization of Proteins Involved in Chloroplast Targeting Disturbed by Rice Stripe Virus by Novel Protoplast–Chloroplast Proteomics
Source: Int J Mol Sci. 2019 Jan 10;20(2):253. doi: 10.3390/ijms20020253 (PMC6358847; doi:10.3390/ijms20020253)
Supplement: Supplementary file 1 [file ijms-20-00253-s001.zip › Supplemental Tables S1-S7.xlsx]

## Sheet: supplemental table S1
Spectronaut 10 analysis overview
MPRO was named P1, RPRO was named P2

## Sheet: supplemental table S2
PG.ProteinAccessions	MPRO-1	MPRO-2	MPRO-3	RPRO-1	RPRO-2	RPRO-3
>sp|Q2MI49|PSAC_SOLLC;>tr|A0A0C5CHH4|A0A0C5CHH4_SOLLC;>tr|A0A140G1X0|A0A140G1X0_TOBAC;>tr|G3LV63|G3LV63_9SOLA	3865333	4185273	4.2715e+06	19003230	24680166	24946106
>tr|A0A075EYQ1|A0A075EYQ1_TOBAC	101863360	96181184	96227424	63108568	61004748	61706816
>sp|P93212|14337_SOLLC;>tr|K4BTW1|K4BTW1_SOLLC	Filtered	2149.96	1147.24	7884.17	8315.48	11841.8
>tr|A0A060INU6|A0A060INU6_NICBE;>tr|A0A060IVB8|A0A060IVB8_NICBE	2863.36	4182.06	2765.61	742.055	Filtered	Filtered
>sp|Q9SE20|ZDS_SOLLC;>tr|A0A067YEL0|A0A067YEL0_TOBAC;>tr|A6YS00|A6YS00_SOLLC;>tr|F6N7C2|F6N7C2_TOBAC;>tr|Q202I0|Q202I0_SOLLC;>tr|R9WVZ1|R9WVZ1_SOLLC	17352.3	17410.5	16871.7	10440.6	4879.08	8610.71
>tr|A0A068BIS3|A0A068BIS3_TOBAC	16916.1	14525	11976.3	20627.2	8572.09	15371.9
>tr|A0A068JCD2|A0A068JCD2_TOBAC	480376	457832	445621	231554	236936	251153
>tr|A0A068JCD7|A0A068JCD7_TOBAC	4092.27	3774.01	Filtered	11825.3	18983.7	17877.9
>tr|A0A068JD04|A0A068JD04_TOBAC	300987	327410	364321	323119	322481	352544
>tr|A0A068JD95|A0A068JD95_TOBAC	145710	119437	120156	68148.7	62676.1	71407.7
>tr|A0A068JFR6|A0A068JFR6_TOBAC	229054	205807	199963	269298	260862	297382
>tr|A0A068JIB0|A0A068JIB0_TOBAC	15853.1	73548.9	67581.3	54726.7	48100.6	49989.2
>tr|A0A075EYQ1|A0A075EYQ1_TOBAC	420004	378368	350788	488147	444619	564660
>tr|A0A075EYQ6|A0A075EYQ6_TOBAC	242808	280824	265047	260543	317252	327269
>tr|A0A075EZS4|A0A075EZS4_TOBAC;>tr|Q645M9|Q645M9_SOLLC	194464	247214	228758	116516	129585	109731
>tr|A0A075F1U0|A0A075F1U0_TOBAC	77538.6	74991.4	82776.2	136924	132762	159413
>tr|A0A075F1V0|A0A075F1V0_TOBAC	82161.8	106218	112420	152954	191715	196177
>tr|A0A075F2H0|A0A075F2H0_TOBAC	4497.43	2898.07	3808.28	6201.34	3575.24	4599.77
>tr|A0A075M3U9|A0A075M3U9_NICTO;>tr|A0A075M5E6|A0A075M5E6_TOBAC	510081	670305	953389	472819	517606	665367
>tr|A0A075M513|A0A075M513_NICSY;>tr|A0A075M5D0|A0A075M5D0_TOBAC	209513	57866.6	128478	93792.2	102373	108575
>tr|A0A076FNG8|A0A076FNG8_TOBAC;>tr|Q9FPZ9|Q9FPZ9_NICGL	9077.29	14437.6	18787.4	7070.58	10350.4	4680.7
>tr|A0A076FNH2|A0A076FNH2_TOBAC	133.084	Filtered	Filtered	Filtered	Filtered	Filtered
>tr|A0A076FNJ9|A0A076FNJ9_TOBAC	179505	174909	173919	53350.4	46952.1	53696.3
>tr|A0A076KWG2|A0A076KWG2_TOBAC	80555.9	84179.8	76638.6	86763.1	84027.2	102429
>tr|A0A076KWG9|A0A076KWG9_TOBAC	722558	1139182	1067761	582229	644645	704306
>tr|A0A076KX89|A0A076KX89_TOBAC	11957.1	10619.4	10452.1	Filtered	3371.51	4598.35
>tr|A0A076KXA6|A0A076KXA6_TOBAC	489283	364546	358909	171499	157547	162084
>tr|A0A076L1Y1|A0A076L1Y1_TOBAC;>tr|Q5DNZ6|Q5DNZ6_TOBAC	770475	853206	960626	762121	796702	715617
>tr|A0A076L1Z7|A0A076L1Z7_TOBAC	258201	200937	172012	235774	218855	288284
>tr|A0A076L2E1|A0A076L2E1_TOBAC;>tr|Q1W1W5|Q1W1W5_NICBE	52431.8	49851.3	51400.1	31294.5	33515.4	38595.9
>tr|A0A076L2E2|A0A076L2E2_TOBAC	55473.6	49724.2	48798.8	58400.4	34575.4	113582
>tr|A0A076L2F1|A0A076L2F1_TOBAC	22628.8	25826.1	26503.5	20279.6	15536.4	20027.6
>tr|A0A076L4P6|A0A076L4P6_TOBAC;>tr|A1YUL9|A1YUL9_NICBE	13740.6	20383.3	22346.4	20700.2	18795.2	23349.1
>tr|A0A077D7Q3|A0A077D7Q3_TOBAC	39757	47646.3	50555.5	50807.8	49053.2	47370.2
>sp|Q9AXQ3|IF5A4_SOLLC;>sp|Q9AXQ6|IF5A1_SOLLC;>tr|A0A077D849|A0A077D849_TOBAC;>tr|K4BL67|K4BL67_SOLLC	53500	70690.7	77151.4	56192.3	72491.7	88680.7
>tr|A0A077D9N5|A0A077D9N5_TOBAC;>tr|R9W2E1|R9W2E1_NICBE	16274.1	14830.2	13175.2	15064.8	15326.6	18359.3
>sp|P49215|RS17_SOLLC;>tr|A0A077D9P0|A0A077D9P0_TOBAC;>tr|K4D4T0|K4D4T0_SOLLC	16100.6	19037.8	10953.1	17734.8	15175	16748.6
>tr|A0A077DBK4|A0A077DBK4_TOBAC	5213.09	4554.22	4647.68	23313.3	24247.9	32052.4
>tr|A0A077DBL2|A0A077DBL2_TOBAC	257285	259115	244118	113450	114482	144568
>tr|A0A077DBL4|A0A077DBL4_TOBAC	10861.7	10651.9	11765.5	16872.1	14169.3	15418.1
>tr|A0A077DCK3|A0A077DCK3_TOBAC;>tr|Q93YH0|Q93YH0_SOLLC	18549.1	27299.1	25617.3	20716.4	23389	24547.4
>tr|A0A077DCK9|A0A077DCK9_TOBAC	42246.1	31483.8	37227	154126	33002.8	47786
>tr|A0A077DCL2|A0A077DCL2_TOBAC	336078	279075	254366	334846	328625	439515
>tr|A0A088F8F4|A0A088F8F4_NICBE	574292	555536	539001	375413	346244	380202
>tr|A0A088F9I1|A0A088F9I1_NICBE	397555	479086	441721	242994	246929	260779
>tr|A0A088FCE7|A0A088FCE7_NICBE	22740.4	18400.1	19058.4	8546.63	9547.63	13328.9
>tr|A0A097BTV9|A0A097BTV9_TOBAC	283201	234931	222165	312952	282981	323800
>tr|A0A097BTW6|A0A097BTW6_TOBAC;>tr|A0A0C4FSU1|A0A0C4FSU1_TOBAC	9058.23	Filtered	8689.79	3049.4	Filtered	Filtered
>tr|A0A097BTX9|A0A097BTX9_TOBAC	70630.9	79311.2	79437.7	73096.1	65245.6	61711.6
>tr|A0A097BTZ1|A0A097BTZ1_TOBAC	67392.3	61809.7	62211.8	57121.7	56650.9	62943.7
>tr|A0A0A7AEQ3|A0A0A7AEQ3_NICSY;>tr|A0A0A7AEZ2|A0A0A7AEZ2_TOBAC;>tr|A0A0A7AF85|A0A0A7AF85_TOBAC;>tr|A0A0A7AFB6|A0A0A7AFB6_NICTO	14362.6	16298.2	15171.3	21425.7	28190.7	17592.4
>tr|A0A0A7EAN9|A0A0A7EAN9_NICBE;>tr|X5JM82|X5JM82_NICBE	26968.2	25479.4	29431.9	13733.7	11172	18665.9
>tr|A0A0A7EAV4|A0A0A7EAV4_NICBE	136634	136594	135628	81713.7	81263.5	114214
>tr|A0A0A7HI84|A0A0A7HI84_NICBE;>tr|K4D9M4|K4D9M4_SOLLC	577354	663897	689738	723152	718166	596121
>tr|A0A0A8IBT8|A0A0A8IBT8_NICBE	5.68001e+06	4480394	4.13401e+06	3.0332e+06	2.9216e+06	3218315
>tr|A0A0A8K9V3|A0A0A8K9V3_NICBE	145845	118129	136175	58201.9	53333.9	69355.1
>tr|A0A0A8WH07|A0A0A8WH07_TOBAC;>tr|A0A0A8WJI1|A0A0A8WJI1_TOBAC;>tr|Q8W506|Q8W506_TOBAC	9493.76	19313.3	13787	21885.8	18582.4	11143.2
>tr|A0A0A8WHB3|A0A0A8WHB3_TOBAC;>tr|O09224|O09224_9SOLA	83762.2	113360	133919	171462	145613	159680
>tr|A0A0A8WHB9|A0A0A8WHB9_TOBAC;>tr|A0A0A8WK75|A0A0A8WK75_TOBAC	26564.9	37312.5	37236.8	43456.6	40636.5	30523.7
>tr|A0A0A8WJH5|A0A0A8WJH5_TOBAC	26528.5	28871.4	31479.3	27076.6	24946.8	20992.3
>tr|A0A0A8WK76|A0A0A8WK76_TOBAC	13771.9	18307.3	18996.8	49831.7	39769.4	42064.1
>tr|A0A0C4FST7|A0A0C4FST7_TOBAC;>tr|A0A0C4FSU4|A0A0C4FSU4_TOBAC	25618.5	33242.1	47106.1	36304.5	27992.5	35856.2
>tr|A0A0C4XYC7|A0A0C4XYC7_NICBE;>tr|A0A0C4Y3N1|A0A0C4Y3N1_NICBE;>tr|K4BMM4|K4BMM4_SOLLC;>tr|Q40526|Q40526_TOBAC	12026.3	13573.1	15666.6	28590	27811.5	28236.2
>tr|A0A0C5B730|A0A0C5B730_9SOLA;>tr|A0A0M4K692|A0A0M4K692_TOBAC;>tr|A0A172ELT8|A0A172ELT8_TOBAC;>tr|Q5M9V8|Q5M9V8_TOBAC	16722.4	16409.2	15275.7	25044.2	26451.4	23026
>tr|A0A0C5B9X5|A0A0C5B9X5_9SOLA;>tr|A0A0M4JNG5|A0A0M4JNG5_TOBAC;>tr|A0A142I100|A0A142I100_NICSY;>tr|K4CQW5|K4CQW5_SOLLC;>tr|Q5CAQ9|Q5CAQ9_NICSY;>tr|Q5M9S4|Q5M9S4_TOBAC	15805.5	11359.6	6674.95	31580.5	23105	16333.9
>tr|A0A0C5BKN3|A0A0C5BKN3_9SOLA;>tr|A0A0M4JB57|A0A0M4JB57_TOBAC;>tr|A0A142I0Z7|A0A142I0Z7_NICSY;>tr|Q5M9T3|Q5M9T3_TOBAC	4701.94	4853	5224.3	17962	15075.2	12252
>sp|Q2MI89|YCF4_SOLLC;>tr|A0A0C5C9U0|A0A0C5C9U0_SOLLC;>tr|A0A140G1S6|A0A140G1S6_TOBAC;>tr|G3LV12|G3LV12_9SOLA	62737.3	84511.5	94400.1	51166.3	51434.8	43693.3
>sp|Q2MI79|RK33_SOLLC;>tr|A0A0C5C9U5|A0A0C5C9U5_SOLLC;>tr|A0A140G1T8|A0A140G1T8_TOBAC;>tr|G3LV24|G3LV24_9SOLA	13050.8	11272.5	9496.85	6500.94	Filtered	3955.24
>sp|Q2MI46|NDHI_SOLLC;>tr|A0A0C5C9W4|A0A0C5C9W4_SOLLC;>tr|A0A140G1X3|A0A140G1X3_TOBAC;>tr|G3LV66|G3LV66_9SOLA	16268.6	7463.39	7793.1	4639.4	6861.02	4328.03
>sp|Q2MIB2|ATPI_SOLLC;>tr|A0A0C5CEA2|A0A0C5CEA2_SOLLC;>tr|A0A140G1Q0|A0A140G1Q0_TOBAC;>tr|G3LUY4|G3LUY4_9SOLA	362.283	Filtered	Filtered	390.336	744.11	Filtered
>sp|Q2MI96|NDHK_SOLLC;>tr|A0A0C5CEC6|A0A0C5CEC6_SOLLC;>tr|A0A0U1ZGE8|A0A0U1ZGE8_SOLLC;>tr|A0A140G1R9|A0A140G1R9_TOBAC;>tr|G3LV04|G3LV04_9SOLA	3343.41	Filtered	Filtered	Filtered	Filtered	Filtered
>sp|Q2MI78|RR18_SOLLC;>tr|A0A0C5CED7|A0A0C5CED7_SOLLC;>tr|A0A140G1T9|A0A140G1T9_TOBAC;>tr|G3LV25|G3LV25_9SOLA	82904.4	89494.2	75387	41943.3	42881.4	42170.4
>sp|Q2MI72|PSBH_SOLLC;>tr|A0A0C5CEE1|A0A0C5CEE1_SOLLC;>tr|A0A140G1U6|A0A140G1U6_TOBAC;>tr|G3LV32|G3LV32_9SOLA	20842.4	25396.6	25411.4	39740	41863	21133.7
>sp|Q2MI64|RK14_SOLLC;>tr|A0A0C5CEE6|A0A0C5CEE6_SOLLC;>tr|A0A140G1V3|A0A140G1V3_TOBAC;>tr|G3LV39|G3LV39_9SOLA	80060.1	57596.8	59019.6	36871.8	34124.3	37670.3
>sp|Q2MI60|RR19_SOLLC;>tr|A0A0C5CEF1|A0A0C5CEF1_SOLLC;>tr|A0A0U1ZGW9|A0A0U1ZGW9_SOLLC;>tr|A0A140G1V7|A0A140G1V7_TOBAC;>tr|G3LV44|G3LV44_9SOLA	48249.3	31544	34039.4	23792.5	17784	31686.5
>sp|Q2MIC0|PSBA_SOLLC;>tr|A0A0C5CHA2|A0A0C5CHA2_SOLLC;>tr|A0A140G1P2|A0A140G1P2_TOBAC;>tr|F1KC21|F1KC21_NICSY;>tr|G3LUX5|G3LUX5_9SOLA;>tr|Q76MX6|Q76MX6_NICGU	1.35766e+06	1.91773e+06	2.19307e+06	3.01343e+06	2.73039e+06	2.11021e+06
>sp|Q2MIB5|ATPA_SOLLC;>tr|A0A0C5CHA6|A0A0C5CHA6_SOLLC	525096	438298	440338	474368	490095	594657
>sp|Q2MIA2|RR14_SOLLC;>tr|A0A0C5CHD2|A0A0C5CHD2_SOLLC;>tr|A0A140G1R1|A0A140G1R1_TOBAC;>tr|G3LUZ6|G3LUZ6_9SOLA;>tr|Q2UVD5|Q2UVD5_NICGU;>tr|Q7YJ23|Q7YJ23_NICTO	8817	11888.8	12840.1	7162.33	10968.8	7508.23
>sp|P27065|RBL_SOLLC;>tr|A0A0C5CHE6|A0A0C5CHE6_SOLLC	554344	831529	692722	304785	374696	211712
>sp|Q2MI65|RR8_SOLLC;>tr|A0A0C5CHG4|A0A0C5CHG4_SOLLC;>tr|A0A140G1V2|A0A140G1V2_TOBAC;>tr|G3LV38|G3LV38_9SOLA	68434.1	97989.3	95796.4	52530.5	54211.2	48684.3
>sp|Q2MI49|PSAC_SOLLC;>tr|A0A0C5CHH4|A0A0C5CHH4_SOLLC;>tr|A0A140G1X0|A0A140G1X0_TOBAC;>tr|G3LV63|G3LV63_9SOLA	2.18655e+06	2.3588e+06	2.47777e+06	2927949	3.17715e+06	3.53233e+06
>sp|Q2MIA5|PSBD_SOLLC;>tr|A0A0C5CUN5|A0A0C5CUN5_SOLLC;>tr|A0A140G1Q7|A0A140G1Q7_TOBAC;>tr|G3LUZ2|G3LUZ2_9SOLA	2.02781e+06	2740978	3174120	3.96755e+06	4251648	3337035
>sp|Q2MIA0|PSAA_SOLLC;>tr|A0A0C5CUR3|A0A0C5CUR3_SOLLC	3121797	4.96188e+06	5347206	6.59362e+06	5.88888e+06	4498403
>sp|Q2MI69|RPOA_SOLLC;>tr|A0A0C5CUT9|A0A0C5CUT9_SOLLC;>tr|A0A140G1U9|A0A140G1U9_TOBAC;>tr|G3LV35|G3LV35_9SOLA;>tr|K4ASV8|K4ASV8_SOLLC	6992.25	7104.98	7910.01	558.078	Filtered	Filtered
>sp|Q2MI63|RK16_SOLLC;>tr|A0A0C5CUU1|A0A0C5CUU1_SOLLC;>tr|A0A140G1V4|A0A140G1V4_TOBAC;>tr|C6L8P4|C6L8P4_SOLLC;>tr|G3LV40|G3LV40_9SOLA;>tr|K4ASW0|K4ASW0_SOLLC	24273.7	24606.1	29022.9	12198.6	14190.5	10080.5
>sp|Q2MI54|RR7_SOLLC;>tr|A0A0C5CUU8|A0A0C5CUU8_SOLLC;>tr|A0A140G1W2|A0A140G1W2_TOBAC;>tr|G3LV53|G3LV53_9SOLA;>tr|K4CT06|K4CT06_SOLLC	45356.6	60343.4	59618	25813.1	28207.4	23687.6
>tr|A0A0E3JCP4|A0A0E3JCP4_NICBE;>tr|O49911|O49911_TOBAC;>tr|Q9M3U5|Q9M3U5_TOBAC	8198.18	15316.3	15044.7	26372.8	27826.5	25936.8
>tr|A0A0F7CYG6|A0A0F7CYG6_TOBAC;>tr|A2V884|A2V884_TOBAC	129785	127911	122863	203000	250537	269525
>tr|A0A0F7DDK9|A0A0F7DDK9_NICGL	49700	27720.1	29709.2	40876.3	39312.1	41303.1
>tr|A0A0F7QZM4|A0A0F7QZM4_NICBE;>tr|A7KAV4|A7KAV4_NICAT	8162.55	6843.68	5543.01	2307.52	1764.43	5315.99
>tr|A0A0F7R532|A0A0F7R532_NICBE;>tr|Q069K3|Q069K3_NICSU	148811	140138	136432	90972.2	92564.1	99349.5
>tr|A0A0F7R5Z5|A0A0F7R5Z5_NICBE;>tr|A1KYB0|A1KYB0_TOBAC;>tr|A1KYB2|A1KYB2_TOBAC;>tr|I3QHX5|I3QHX5_NICBE	275115	247590	244944	200979	167399	186254
>tr|A0A0H3U3I7|A0A0H3U3I7_TOBAC	54151.7	50052.6	43923.6	21629.3	10182	17929.2
>tr|A0A0H5AWB5|A0A0H5AWB5_NICBE;>tr|A0A0H5AWE5|A0A0H5AWE5_NICBE;>tr|A0A0H5AWF7|A0A0H5AWF7_NICBE;>tr|A0A0H5AZC4|A0A0H5AZC4_NICBE;>tr|A0A0H5B1M6|A0A0H5B1M6_NICBE;>tr|A0A0H5BGR8|A0A0H5BGR8_NICBE;>tr|K4C237|K4C237_SOLLC;>tr|K4C239|K4C239_SOLLC;>tr|K4C240|K4C240_SOLLC;>tr|K4C241|K4C241_SOLLC;>tr|K4CWJ2|K4CWJ2_SOLLC;>tr|K4CWJ3|K4CWJ3_SOLLC;>tr|K4DHJ5|K4DHJ5_SOLLC;>tr|Q76CU1|Q76CU1_TOBAC;>tr|R9W870|R9W8…	Filtered	Filtered	Filtered	Filtered	3988.14	632.228
>tr|A0A0H5AZB7|A0A0H5AZB7_NICBE	5733.29	Filtered	4328.65	Filtered	Filtered	2455.44
>tr|A0A0H5BGR5|A0A0H5BGR5_NICBE;>tr|Q5XMB8|Q5XMB8_TOBAC	5658.96	2834.05	Filtered	4383.91	Filtered	Filtered
>sp|P12360|CB11_SOLLC;>tr|A0A0J9YZP9|A0A0J9YZP9_SOLLC;>tr|K4C2T0|K4C2T0_SOLLC;>tr|Q40512|Q40512_TOBAC	81002.2	66385.7	74901.9	64705.5	69202.8	114790
>tr|A0A0K0PY61|A0A0K0PY61_NICBE	479965	261412	270910	278830	264636	274031
>tr|A0A0K1D9E3|A0A0K1D9E3_9SOLA;>tr|A0A0K1D9E6|A0A0K1D9E6_NICPA;>tr|A0A0K1D9E9|A0A0K1D9E9_NICGL;>tr|A0A0K1DA79|A0A0K1DA79_NICAT	15135.2	12687.1	9588.7	4400.07	4218.08	Filtered
>tr|A0A0K2GP10|A0A0K2GP10_TOBAC	210381	165009	148422	167314	132736	166017
>tr|A0A0M3VGN3|A0A0M3VGN3_NICBE	6473.16	9598.75	8964.14	17148.9	16213.8	12892.7
>tr|A0A0M9UMS4|A0A0M9UMS4_NICAT	11742.9	8931.23	5804.98	9042.92	8751.12	7882.1
>tr|A0A0S0N4U0|A0A0S0N4U0_TOBAC	646.28	Filtered	4296.07	2415.12	3229.98	5768.86
>tr|A0A0S0N610|A0A0S0N610_TOBAC;>tr|Q676U1|Q676U1_NICAT	22092.1	22015.2	21473.1	19905.2	25420.1	31105.4
>tr|A0A0S0N6E8|A0A0S0N6E8_TOBAC	40589.3	44162.3	42734.1	38864.5	36343.6	41647.3
>tr|A0A0S4IJL0|A0A0S4IJL0_NICBE	45780984	44871704	45279580	31021840	33150748	32416168
>sp|Q2MI71|CYB6_SOLLC;>tr|A0A0U1ZGW4|A0A0U1ZGW4_SOLLC;>tr|A0A140G1U7|A0A140G1U7_TOBAC;>tr|G3LV33|G3LV33_9SOLA	46054.4	43942.8	50816	78669.7	64464.7	62369
>sp|Q2MI75|PSBB_SOLLC;>tr|A0A0U1ZHN2|A0A0U1ZHN2_SOLLC;>tr|A0A140G1U3|A0A140G1U3_TOBAC;>tr|G3LV29|G3LV29_9SOLA;>tr|K4ASV3|K4ASV3_SOLLC	1739681	2.22975e+06	2422317	2.98871e+06	2.9454e+06	2.55466e+06
>tr|A0A139ZSG9|A0A139ZSG9_TOBAC	15008.3	16222.1	14854.2	32339.6	33032.9	39309.1
>tr|A0A140G1P4|A0A140G1P4_TOBAC;>tr|G3LUX7|G3LUX7_9SOLA	20366.5	16561.2	15456	13479.8	11934.8	7848.05
>tr|A0A140G1P7|A0A140G1P7_TOBAC;>tr|G3LUY1|G3LUY1_9SOLA	1523266	3.78825e+06	3.62309e+06	3.90953e+06	3.66029e+06	4.17815e+06
>tr|A0A140G1P8|A0A140G1P8_TOBAC;>tr|G3LUY2|G3LUY2_9SOLA	460447	494958	555278	626497	612356	558842
>tr|A0A140G1R2|A0A140G1R2_TOBAC;>tr|G3LUZ7|G3LUZ7_9SOLA	2771161	4745864	5095149	6203154	6247964	4922345
>tr|A0A140G1R6|A0A140G1R6_TOBAC;>tr|G3LV01|G3LV01_9SOLA	23974.4	41633	49200	29361	22303.9	21721.4
>tr|A0A140G1R8|A0A140G1R8_TOBAC;>tr|G3LV03|G3LV03_9SOLA	37243.4	44427.9	64599.5	45973.6	42015.4	79296.3
>tr|A0A140G1S1|A0A140G1S1_TOBAC;>tr|G3LV06|G3LV06_9SOLA	224864	234620	264130	203808	274381	279315
>tr|A0A140G1S2|A0A140G1S2_TOBAC	2.70805e+06	2.44912e+06	4.12431e+06	1.75342e+06	3.35406e+06	3914058
>tr|A0A140G1S3|A0A140G1S3_TOBAC	90884672	81419544	81770704	54017984	49174660	50966388
>tr|A0A140G1S4|A0A140G1S4_TOBAC;>tr|G3LV09|G3LV09_9SOLA	430.254	Filtered	1006.2	Filtered	Filtered	Filtered
>tr|A0A140G1S8|A0A140G1S8_TOBAC;>tr|G3LV14|G3LV14_9SOLA	1.64736e+06	1.6067e+06	1.51152e+06	1.91173e+06	1.73819e+06	1.58587e+06
>tr|A0A140G1U2|A0A140G1U2_TOBAC;>tr|G3LV28|G3LV28_9SOLA	26764.7	20374.9	22665.9	19648.8	20111.6	20276.1
>tr|A0A140G1V5|A0A140G1V5_TOBAC;>tr|G3LV42|G3LV42_9SOLA	192740	273350	275708	136478	138902	113525
>tr|A0A140G1X5|A0A140G1X5_TOBAC;>tr|G3LV68|G3LV68_9SOLA	14595.1	18246.6	11923.4	8555.51	12686.4	6327.1
>tr|A0A140G1X6|A0A140G1X6_TOBAC;>tr|G3LV69|G3LV69_9SOLA	23271.3	24935.7	26878.4	7941.79	13765.3	10092.2
>tr|A0A140G1X7|A0A140G1X7_TOBAC;>tr|G3LV70|G3LV70_9SOLA	1403.58	Filtered	Filtered	982.394	Filtered	Filtered
>tr|A0A140G1Y4|A0A140G1Y4_TOBAC;>tr|G3LV45|G3LV45_9SOLA	55248.1	53287.6	57720.5	26531.6	25359.5	30595.5
>tr|A0A140G1Y5|A0A140G1Y5_TOBAC;>tr|G3LUX4|G3LUX4_9SOLA	29123.7	56254	72100.9	6303.16	18790.3	Filtered
>tr|A0A142G9A6|A0A142G9A6_TOBAC;>tr|K4AXJ9|K4AXJ9_SOLLC;>tr|K4B169|K4B169_SOLLC;>tr|K4C3Z6|K4C3Z6_SOLLC;>tr|O24110|O24110_NICPL;>tr|O24113|O24113_NICPL;>tr|O24116|O24116_NICPL;>tr|O24138|O24138_TOBAC;>tr|Q40463|Q40463_TOBAC;>tr|Q9SDQ5|Q9SDQ5_TOBAC	14381.2	14544.6	15043.9	23267.4	25265	21200.7
>tr|A0A172WC23|A0A172WC23_NICBE	22907.4	24917.3	22606.4	14031.1	14479.4	18875.5
>tr|A0A172WC56|A0A172WC56_NICBE	137161	97737.8	196933	525042	351325	506312
>tr|A0A173FEI6|A0A173FEI6_NICBE	30688.8	16758.6	33751.7	13722.6	36296.5	39898.3
>tr|A0A1B1SPW7|A0A1B1SPW7_TOBAC;>tr|K4BSH6|K4BSH6_SOLLC	Filtered	1047.57	499.311	1095.39	107.192	581.266
>tr|A0ZVU2|A0ZVU2_NICBE	33010.7	48836.7	49421.1	48647.2	51914.5	38540.5
>tr|A1BQW1|A1BQW1_NICAT	3375.06	Filtered	1562.49	5345.6	1299.98	Filtered
>tr|A1BQW6|A1BQW6_NICAT	287954	296083	317898	178341	179213	193917
>tr|A1BQW7|A1BQW7_NICAT	37725.3	26845.7	28115.6	51476.8	27123.5	33672.5
>tr|A1BQW8|A1BQW8_NICAT	375804	318762	344660	297270	266284	279259
>tr|A1BQW9|A1BQW9_NICAT	294579	341079	335868	252372	257492	264961
>tr|A1Y9I8|A1Y9I8_TOBAC	17339.5	14008.5	14020.8	10665.1	9107.09	12147.4
>sp|Q00844|NCP_RSVT;>tr|A2I7L9|A2I7L9_9VIRU;>tr|B5B632|B5B632_9VIRU;>tr|B5B646|B5B646_9VIRU;>tr|O10389|O10389_9VIRU;>tr|Q5K013|Q5K013_9VIRU;>tr|Q705B3|Q705B3_9VIRU;>tr|Q71TU0|Q71TU0_9VIRU;>tr|Q7TL11|Q7TL11_9VIRU;>tr|Q7TL17|Q7TL17_9VIRU;>tr|Q9J0W5|Q9J0W5_9VIRU	986.31	170723	172303	15884537	21789236	21323490
>tr|A2IBL2|A2IBL2_NICBE	1.58525e+06	1660178	1545562	1.9433e+06	1.94174e+06	1.76095e+06
>tr|A2PYH3|A2PYH3_NICBE	6244.91	4910.36	2517.25	2415.19	687.941	Filtered
>tr|A4D0J8|A4D0J8_NICBE	56516.2	62894.8	67607.8	44406	58169.8	53697.8
>tr|A5H1Q7|A5H1Q7_SOLLC;>tr|H8XZ69|H8XZ69_NICBE;>tr|K4BDK7|K4BDK7_SOLLC	7637.06	11429.2	9305.72	6526.76	14808.1	7565
>tr|A5JGX6|A5JGX6_NICBE;>tr|A7M8K5|A7M8K5_NICBE;>tr|K4AXL3|K4AXL3_SOLLC	1732.88	2221.15	933.889	Filtered	Filtered	Filtered
>tr|A6Q0F0|A6Q0F0_TOBAC	3218.51	3100.13	4922.66	Filtered	Filtered	Filtered
>tr|A7L4B4|A7L4B4_NICBE;>tr|A7VMF1|A7VMF1_TOBAC;>tr|K4AY75|K4AY75_SOLLC;>tr|K4DFY5|K4DFY5_SOLLC	1.20816e+06	1.28254e+06	1.24564e+06	1.61665e+06	1.68247e+06	1.57437e+06
>tr|A7LI54|A7LI54_SOLLC;>tr|K4B0G4|K4B0G4_SOLLC;>tr|Q0GA16|Q0GA16_SOLLC	8030.88	8141.56	8119.24	21719.9	18478.7	11497.2
>tr|A7U629|A7U629_TOBAC	135789	80729	77205	94038.4	74333.6	92872.1
>tr|A7U630|A7U630_TOBAC	7046.57	7237.31	9267.36	5344.91	6086.89	13884.4
>tr|A7XAQ5|A7XAQ5_TOBAC	345631	367066	351724	333095	325106	368724
>tr|A7XZB8|A7XZB8_NICBE	84064.5	90404.1	95757.5	71127.9	77845.8	80083
>sp|Q9ZS45|SPDE_SOLLC;>tr|A8R0T1|A8R0T1_NICBE;>tr|G8FQI7|G8FQI7_TOBAC;>tr|G8FQI8|G8FQI8_TOBAC;>tr|K4BR45|K4BR45_SOLLC;>tr|Q71S26|Q71S26_TOBAC;>tr|W8RFY2|W8RFY2_TOBAC	17345.9	9315.32	9356.61	41146.5	20306.7	30685.9
>tr|A8UDS7|A8UDS7_TOBAC	11858.8	11855.3	9993.56	5404.38	5042.2	3423.02
>tr|A8UDS9|A8UDS9_TOBAC	264526	192145	175524	483528	430282	613965
>tr|A9CM20|A9CM20_TOBAC	28963.7	30875.2	34687.1	71470.8	101578	86184.1
>tr|A9CM21|A9CM21_TOBAC	18904.5	21970.4	31662.9	48340.3	58971.9	68873.5
>tr|A9CM22|A9CM22_TOBAC	29556.7	20346.7	17001.5	47748.8	43299.3	46183.1
>tr|A9LRT7|A9LRT7_SOLLC;>tr|C6K8M2|C6K8M2_SOLLC;>tr|D7NJ40|D7NJ40_SOLLC;>tr|P93355|P93355_TOBAC;>tr|Q078Z5|Q078Z5_NICLS;>tr|Q9AVG7|Q9AVG7_TOBAC;>tr|Q9AVG8|Q9AVG8_TOBAC	25041.1	23355.6	22858.4	15875.2	16957.5	20092.1
>tr|A9UF61|A9UF61_NICAL	1.41832e+06	1526145	1.60223e+06	4.41393e+06	4.03393e+06	4102153
>sp|Q10712|AMPL1_SOLLC;>tr|K4DC90|K4DC90_SOLLC;>tr|O24022|O24022_SOLLC	11122.6	9079.35	9016.47	27874.1	15344.4	15507.5
>sp|Q42876|AMPL2_SOLLC	24312.1	17654.3	20197.6	34265.5	31390.6	31886.4
>sp|P37215|AROF_SOLLC;>tr|K4D5G8|K4D5G8_SOLLC	25192.9	8431.12	5599.14	Filtered	3396.29	Filtered
>sp|Q08655|ASR1_SOLLC;>tr|O82575|O82575_SOLLC	9188.51	9201.12	Filtered	Filtered	15627.2	Filtered
>tr|B0EVU8|B0EVU8_9VIRU;>tr|B0EY19|B0EY19_9VIRU;>tr|D8L236|D8L236_9VIRU;>tr|O10387|O10387_9VIRU	Filtered	Filtered	437.394	3.80206e+06	3.63806e+06	3.87292e+06
>tr|B0EY16|B0EY16_9VIRU	Filtered	Filtered	Filtered	5819	10060.6	10562.2
>tr|B1Q3F7|B1Q3F7_SOLLC;>tr|K4BMX1|K4BMX1_SOLLC	7656.66	4661.83	4675.04	Filtered	1513.24	Filtered
>tr|B2LT58|B2LT58_TOBAC	53751.9	77164.5	82309.7	113022	113281	102853
>tr|B2YKT9|B2YKT9_TOBAC	21341.8	61799	30567.5	48376.4	40671.5	106705
>tr|B3F8I0|B3F8I0_NICLS	325341	294748	297137	426560	423126	456918
>tr|B5M4V6|B5M4V6_TOBAC	93347.5	92407.4	92494.7	68830.3	65346.7	71472.3
>tr|B5TWD2|B5TWD2_TOBAC;>tr|K4CIV1|K4CIV1_SOLLC	655.024	Filtered	Filtered	Filtered	Filtered	Filtered
>tr|B6RCM0|B6RCM0_TOBAC	4404.61	5856.59	3255.86	15068.5	13951.4	17849.1
>tr|B6ZLB8|B6ZLB8_TOBAC;>tr|B6ZLB9|B6ZLB9_TOBAC	19809.4	15143.7	27745.2	13190.1	16068.1	14470.1
>tr|B7U9Z3|B7U9Z3_NICBE	18113.3	13311.9	11815	38799.6	31628.9	58692.1
>tr|B7VCB9|B7VCB9_NICBE;>tr|K4BF00|K4BF00_SOLLC;>tr|Q1EI36|Q1EI36_NICBE;>tr|Q25C91|Q25C91_TOBAC	17453.2	12183.8	11650.7	11146.5	10734.8	12845
>tr|B7VGG2|B7VGG2_9VIRU;>tr|B7VGG3|B7VGG3_9VIRU;>tr|B7VGG5|B7VGG5_9VIRU;>tr|B7VGG7|B7VGG7_9VIRU;>tr|B7VGG8|B7VGG8_9VIRU;>tr|B7VGG9|B7VGG9_9VIRU;>tr|B8ZXH9|B8ZXH9_9VIRU;>tr|B8ZXI0|B8ZXI0_9VIRU;>tr|D2KMP5|D2KMP5_9VIRU;>tr|D8L235|D8L235_9VIRU;>tr|G4WH15|G4WH15_9VIRU;>tr|G4WH21|G4WH21_9VIRU;>tr|G4WH23|G4WH23_9VIRU;>tr|Q2V561|Q2V561_9VIRU;>tr|Q52R39|Q52R39_9VIRU;>tr|Q7TL20|Q7TL20_9VIRU;>tr|Q8JRD1|Q8JR…	3291.52	44690	22122.3	2227925	2.40398e+06	1803398
>tr|B8PWQ9|B8PWQ9_SOLLC;>tr|K4CUL6|K4CUL6_SOLLC;>tr|Q42955|Q42955_TOBAC	15629.2	17899.9	13610.3	18460.1	13400	14235.4
>tr|B8R519|B8R519_NICBE;>tr|Q40164|Q40164_SOLLC	5456.08	2161.12	3245.19	14391.2	9854.51	12710.3
>tr|B8R6B6|B8R6B6_NICBE	1331.02	1754.09	Filtered	9588.29	10251.7	11473.9
>tr|B8YGQ9|B8YGQ9_SOLLC;>tr|K4D5T1|K4D5T1_SOLLC;>tr|Q4VDN7|Q4VDN7_SOLLC	57962.1	58410.4	56445.6	41566.7	39674.6	45651.1
>tr|B9A6I8|B9A6I8_TOBAC	135143	140102	135125	262653	215163	237777
>tr|B9TU32|B9TU32_SOLLC;>tr|K4C390|K4C390_SOLLC	3444.81	5482.01	10516.9	Filtered	Filtered	Filtered
>sp|P49118|BIP_SOLLC;>tr|K4CPS8|K4CPS8_SOLLC	9212.37	6803.61	6735.96	13687.9	14079.3	23055.7
>tr|C0JT31|C0JT31_NICBE;>tr|S5ZWC3|S5ZWC3_NICAT	52234.3	53870.6	72378.1	52926.4	45484.2	55886.7
>tr|C0KZ34|C0KZ34_SOLLC;>tr|J7G1T0|J7G1T0_TOBAC;>tr|Q8H763|Q8H763_SOLLC	20532.9	18676.9	21328.2	27393.5	22316.1	27638.9
>tr|C0L093|C0L093_TOBAC	14656.1	7245.77	5481.7	Filtered	3597.13	7224.51
>tr|C1I1U5|C1I1U5_NICGU;>tr|Q676U2|Q676U2_NICAT;>tr|Q676U3|Q676U3_NICAT;>tr|U5XH87|U5XH87_NICBE	Filtered	Filtered	Filtered	23495.7	24779.5	16143.2
>tr|C3PTS5|C3PTS5_TOBAC	8947.6	6903.71	7402.09	5066.05	Filtered	Filtered
>tr|C3RSF4|C3RSF4_TOBAC;>tr|Q2QFR3|Q2QFR3_NICBE;>tr|Q84YH8|Q84YH8_TOBAC;>tr|Q9LRI2|Q9LRI2_TOBAC	30981.2	31661.8	33401.2	64503.1	65574.5	80987.7
>tr|C3RXI5|C3RXI5_TOBAC	1.92239e+06	1392931	1.39938e+06	1.27195e+06	1.03479e+06	1.2896e+06
>tr|C3VP56|C3VP56_NICPL	9260.93	5572.67	5577.97	7378.26	9730.33	10246.1
>tr|C5IU71|C5IU71_SOLLC	282223	593852	587561	674986	405329	851646
>tr|C5J0G6|C5J0G6_TOBAC	139635	153674	159102	228371	225887	252185
>tr|C5MQG8|C5MQG8_NICGU;>tr|K4C9L4|K4C9L4_SOLLC;>tr|K4DAC8|K4DAC8_SOLLC	22424.2	26437.8	24492.5	22096.4	26766.9	19456.8
>tr|C5MTW1|C5MTW1_NICBE	13916.1	16094.7	16461.6	23236.1	22529.8	29338.5
>tr|C6FFS2|C6FFS2_NICBE;>tr|K0IBB4|K0IBB4_NICBE	491718	498408	521075	211701	210496	191538
>tr|C7F8N2|C7F8N2_TOBAC	9231.54	9977.39	10249.4	8884.92	7714.75	10208.8
>tr|C9DFB5|C9DFB5_NICBE	23813.6	20498.6	20053.8	48708.7	72479.7	53436
>tr|C9DFB6|C9DFB6_NICBE	45003.9	43110	38902.8	32836.5	38885.6	38843.3
>tr|C9DFB7|C9DFB7_NICBE	5460.66	4729.53	3629.11	29148	28784.6	37492.3
>tr|C9DFC1|C9DFC1_NICBE	4215.28	1252.27	2807.25	4944.65	9416.81	6415.18
>tr|C9E9W2|C9E9W2_NICBE	2063.41	3782.79	4198.54	1241.47	Filtered	Filtered
>tr|C9E9W2|C9E9W2_NICBE;>tr|K4BWE4|K4BWE4_SOLLC	2063.41	3782.79	4198.54	1241.47	Filtered	Filtered
>sp|P27161|CALM_SOLLC;>tr|Q76MF4|Q76MF4_TOBAC	11339.2	15358.2	14834.6	36517.7	36483.9	63143.2
>sp|P10708|CB12_SOLLC	44206.7	43332.6	56622.5	48667.6	54561.6	44158.6
>sp|P27522|CB13_SOLLC;>tr|K4CXU8|K4CXU8_SOLLC	109920	104387	109628	112440	119469	85682.7
>sp|P14278|CB24_SOLLC;>tr|Q84TM7|Q84TM7_TOBAC	3.31425e+06	3.24727e+06	3.41228e+06	4.25446e+06	3.94281e+06	3.86767e+06
>sp|P07369|CB2G_SOLLC	439693	335470	451344	603000	629346	570325
>sp|P27524|CB4A_SOLLC	6410.3	9234.81	11962.5	9293.35	11561.1	10306
CON__O43790;CON__Q14533;CON__Q6NT21;CON__P78385|CON__P78386	76000.2	79499.8	78673.5	54658.6	62593.4	186102
CON__Q9UE12;CON__Q15323|CON__Q14525|CON__O76011;CON__Q8IUT8	24091.3	24128.6	22609.4	Filtered	6166.67	Filtered
CON__P00761	9456379	15294077	13789692	28749016	24624920	38015460
CON__P13645|CON__P02533|CON__P08779|CON__Q9UE12;CON__Q15323|CON__Q04695;CON__Q9QWL7|CON__Q14525	662702	1.09432e+06	764947	860371	833264	946873
CON__P35908|CON__P13647|CON__P02538;CON__P48668|CON__Q32MB2;CON__Q7RTS7;CON__Q3SY84	359506	536111	400907	430608	418782	441823
CON__P02662	1432.91	5154.11	2365.53	3006.75	8345.66	5014.82
CON__P02663	12784.4	11241.4	19829.5	20241.9	20200.7	35626.9
CON__P02769|CON__P02768-1	830827	878650	836835	3097687	2.86759e+06	3011918
CON__P02769	948364	933232	978449	3538542	3.48558e+06	3.62607e+06
CON__P04264	1.57251e+06	2.29914e+06	1.76563e+06	2.09193e+06	1.91479e+06	2.18643e+06
CON__P13645	662556	1.19176e+06	792413	906298	887174	1.03782e+06
CON__P13645|CON__P35527|CON__P02533|CON__P08779|CON__Q04695;CON__Q9QWL7	981039	1.34065e+06	1.28202e+06	1.18448e+06	1.33396e+06	1.26157e+06
CON__P35908|CON__P13647|CON__P02538;CON__P48668|CON__Q32MB2;CON__Q7RTS7;CON__Q3SY84	741402	1.29198e+06	840594	975848	931118	960794
CON__O43790;CON__Q14533;CON__Q6NT21;CON__P78385|CON__P78386	67136.1	70356.4	69905.8	108949	62593.4	186102
CON__P13645|CON__P02533|CON__P08779|CON__Q9UE12;CON__Q15323|CON__Q04695;CON__Q9QWL7|CON__Q14525	594935	992982	719876	785602	766638	892287
CON__P13645|CON__P02533|CON__P08779|CON__Q9UE12;CON__Q15323|CON__Q04695;CON__Q9QWL7|CON__Q14525	264526	521062	325456	1.00041e+06	506263	1.12351e+06
CON__Q29443;CON__Q0IIK2	3709	2490.23	1664.83	18543.9	25128.9	25521.2
CON__P35908|CON__P13647|CON__P02538;CON__P48668|CON__Q32MB2;CON__Q7RTS7;CON__Q3SY84	114916	249678	137727	129989	139658	122577
CON__Q3SZR3	3120.7	8056.08	1614.34	17306.3	15853.6	19489.6
CON__Q5D862	1246.3	7821.1	1447.38	2008.88	2630.5	1612.01
CON__Q86YZ3	5197.65	5222.77	5284.63	4024.79	4363.04	3479.86
CON__P13645|CON__P02533|CON__P08779|CON__Q9UE12;CON__Q15323|CON__Q04695;CON__Q9QWL7|CON__Q14525	259436	515136	317922	1.00041e+06	506263	1.12351e+06
>tr|D0EJY9|D0EJY9_NICBE;>tr|K9JHZ2|K9JHZ2_NICAT	130775	278439	271803	479592	476937	512148
>tr|D2CV78|D2CV78_SOLLC;>tr|K4D3G5|K4D3G5_SOLLC	3506.62	8942.78	9283.9	4780.56	Filtered	3626.27
>tr|D2DMF5|D2DMF5_NICBE	385361	395470	717666	535826	519652	765521
>tr|D2DWL6|D2DWL6_NICBE;>tr|K4C3D3|K4C3D3_SOLLC;>tr|Q3SC85|Q3SC85_SOLLC	56565.3	55274.3	58383.4	50499.9	67751.9	85198.8
>tr|D2K7Z2|D2K7Z2_TOBAC;>tr|K4CJ02|K4CJ02_SOLLC	1.08863e+06	1.12914e+06	1.1989e+06	1.30778e+06	1.46452e+06	1.71452e+06
>tr|D2Y3F4|D2Y3F4_SOLLC;>tr|K4CU67|K4CU67_SOLLC	29874.7	19558.2	20348.2	30331.8	16598.2	30645.6
>tr|D3UW25|D3UW25_TOBAC;>tr|Q66WU1|Q66WU1_TOBAC;>tr|U6BL46|U6BL46_NICCL;>tr|U6BL49|U6BL49_NICRU;>tr|U6BL55|U6BL55_TOBAC;>tr|U6BM45|U6BM45_9SOLA;>tr|U6BM52|U6BM52_NICBE;>tr|U6BM56|U6BM56_9SOLA;>tr|U6BPM6|U6BPM6_NICGU;>tr|U6BPN2|U6BPN2_NICSY;>tr|U6BQ38|U6BQ38_NICGU;>tr|U6BQ42|U6BQ42_9SOLA	26461.5	5258.41	10072.8	6334.06	12850.2	8307.17
>tr|D6PZY5|D6PZY5_TOBAC;>tr|Q40426|Q40426_NICSY	712838	954001	963920	779394	1.09197e+06	1.00327e+06
>tr|D6PZY6|D6PZY6_TOBAC;>tr|Q40427|Q40427_NICSY	147728	144776	288371	498211	518377	705366
>sp|Q8RU74|DHQS_SOLLC	5087.84	2199.84	Filtered	Filtered	Filtered	Filtered
>tr|E0X585|E0X585_NICBE	5770.63	9943.55	10933	2982.77	7754.3	650.47
>tr|E1APE9|E1APE9_TOBAC	64546.9	68521.5	63952.6	88104	80573.8	82572
>tr|E1AXT8|E1AXT8_NICBE	2510781	2.50154e+06	2.44312e+06	873309	809279	690120
>tr|E2F3S8|E2F3S8_TOBAC	24821.7	21098.3	21110.2	23117.1	25540.6	30403.3
>tr|E5L8B5|E5L8B5_TOBAC	145107	131058	194075	120287	170647	160006
>tr|E5L8B6|E5L8B6_TOBAC	30619.6	49734.9	46626	28737.4	29395.4	41950.7
>tr|E5LBC4|E5LBC4_SOLLC	3843.18	3526.21	4884.46	4371.05	1812.18	2721.42
>tr|E5LLE7|E5LLE7_NICBE	1.83937e+06	2149978	2.02504e+06	1.03166e+06	1.10605e+06	1.15592e+06
>tr|E9N732|E9N732_TOBAC;>tr|E9N733|E9N733_TOBAC	2772.05	3172.71	2362.3	Filtered	Filtered	Filtered
>tr|E9NZ46|E9NZ46_TOBAC;>tr|Q14TB1|Q14TB1_TOBAC;>tr|Q6R0J1|Q6R0J1_TOBAC	10953.4	12325.2	24167.3	15246.5	24473.8	15593.8
>sp|P17786|EF1A_SOLLC	19419.1	16254.6	15690.8	15957	17215.9	20067.4
>sp|K4BW79|ENOX_SOLLC	56086.7	49194.2	52198.4	61742.5	58568.2	70449.8
>tr|F2VJ74|F2VJ74_TOBAC	54295.1	41443.7	43843.5	65173.3	69310.9	69638.6
>tr|F2VJ75|F2VJ75_TOBAC;>tr|Q9SXX5|Q9SXX5_NICPA	4.2184e+06	4.55993e+06	4.62491e+06	4.31497e+06	4.12383e+06	4532993
>tr|F2VJZ2|F2VJZ2_NICAT;>tr|Q5EEY5|Q5EEY5_NICBE;>tr|Q84UV7|Q84UV7_NICBE;>tr|Q8LKF8|Q8LKF8_NICBE;>tr|Q8LKF9|Q8LKF9_NICBE	8990.14	10990.2	7464.07	11051.3	12140	10990.9
>tr|F8UV60|F8UV60_NICBE	14893.5	15367.6	12226.5	32261.8	34276.1	30225.3
>tr|F8WQS3|F8WQS3_NICBE	2189.11	Filtered	Filtered	Filtered	2263.2	Filtered
>tr|G0T511|G0T511_NICBE;>tr|M9Z760|M9Z760_TOBAC;>tr|Q9SPL9|Q9SPL9_TOBAC	9862.64	11235.8	11259.2	4239.25	6757.82	5322.22
>tr|G3LUZ3|G3LUZ3_9SOLA	1.7807e+06	1.82986e+06	2.07696e+06	2.58312e+06	2.85069e+06	2185492
>tr|G3LV04|G3LV04_9SOLA	3343.41	Filtered	Filtered	Filtered	Filtered	Filtered
>tr|G3LV07|G3LV07_9SOLA	3.59852e+06	3.39265e+06	3.2354e+06	3.62131e+06	3.29509e+06	4.04299e+06
>tr|G3LV08|G3LV08_9SOLA;>tr|V9INI5|V9INI5_NICAT	69513.4	69177.8	75310.1	Filtered	Filtered	Filtered
>tr|G5ELZ2|G5ELZ2_TOBAC	12527.7	8599.15	9279.52	23122.3	17905.6	21131.8
>tr|G8D593|G8D593_SOLLC	282323	178196	135244	217537	181289	164903
>tr|G8Z261|G8Z261_SOLLC	278245	282115	299064	200352	207998	153795
>tr|G8Z278|G8Z278_SOLLC	667.824	Filtered	Filtered	Filtered	Filtered	Filtered
>tr|G9BRR3|G9BRR3_TOBAC;>tr|K7NF88|K7NF88_TOBAC;>tr|Q8SA56|Q8SA56_TOBAC;>tr|Q94FW7|Q94FW7_SOLLC	6786	6213.98	4865.35	Filtered	Filtered	Filtered
>tr|G9MD86|G9MD86_TOBAC	8985.33	7518.24	8500.37	19023.8	22553.9	22773.4
>sp|Q40147|GSA_SOLLC;>tr|K4BP76|K4BP76_SOLLC	227256	197554	205164	94615.4	106310	95481.7
>tr|H9A0F9|H9A0F9_NICBE;>tr|K4CL64|K4CL64_SOLLC	110684	114882	112729	131185	140388	136560
>tr|H9A0G0|H9A0G0_NICBE	15618.5	18916.6	17701.2	21151.6	25868.2	15485.1
>tr|H9C954|H9C954_NICBE	14943.3	16379.6	15557.2	12915.6	12345.1	16361.2
>tr|H9CCH6|H9CCH6_TOBAC;>tr|Q40475|Q40475_TOBAC	41877.2	40085.1	37595.5	11213.7	7578.19	13355.9
>tr|H9CCH7|H9CCH7_TOBAC	98450.6	94259.4	100430	62401.1	58704.2	63570.8
>sp|Q941P9|HBL2_SOLLC	28963.4	22786.7	27400.8	33642.4	24092.2	45186.2
>sp|P24629|HSP71_SOLLC	23045.6	22234.5	22423.1	23140.8	20445.4	25103.8
>sp|P27322|HSP72_SOLLC	23090.7	22271.6	19426.7	38182.5	37431.2	36479.2
>tr|I0B7J1|I0B7J1_NICBE	4455418	4.21894e+06	4036972	4.93493e+06	4752422	6071145
>tr|I0B7J2|I0B7J2_NICBE;>tr|Q58H58|Q58H58_NICBE	256475	113403	156558	220205	206037	280825
>tr|I0B7J4|I0B7J4_NICBE	3.44774e+06	3.54183e+06	3.30722e+06	5.31197e+06	5005411	6811659
>tr|I0B7J5|I0B7J5_NICBE;>tr|Q58H59|Q58H59_NICBE	403450	414873	348895	313926	376785	506968
>tr|I0B7J6|I0B7J6_NICBE	3.42591e+06	3.61668e+06	3654643	3.21019e+06	4.33896e+06	4380174
>tr|I0B7J8|I0B7J8_NICBE;>tr|Q04126|Q04126_TOBAC	985944	1.22323e+06	1155291	1.68477e+06	2090371	1.76586e+06
>tr|I0B7J9|I0B7J9_NICBE;>tr|I0B7K0|I0B7K0_NICBE;>tr|Q5EFR5|Q5EFR5_NICBE	1.02384e+06	955491	1.02748e+06	354169	356200	414180
>tr|I1Y996|I1Y996_NICBE;>tr|K4BPJ1|K4BPJ1_SOLLC;>tr|K4CR64|K4CR64_SOLLC;>tr|K4D467|K4D467_SOLLC;>tr|K4DB11|K4DB11_SOLLC;>tr|Q8VWF9|Q8VWF9_TOBAC;>tr|Q8W3J2|Q8W3J2_TOBAC;>tr|Q8W3J3|Q8W3J3_TOBAC;>tr|Q8W3J4|Q8W3J4_TOBAC;>tr|Q9SWV8|Q9SWV8_SOLLC	6349.88	9391.1	11278.9	9091.33	14908.2	15636.2
>tr|I2FJN7|I2FJN7_TOBAC	13206.5	11003.5	20158.6	25333.4	21451.6	30578.6
>tr|I7GVS5|I7GVS5_TOBAC	614462	769792	751978	968815	1.09131e+06	1.05458e+06
>sp|P54928|IMP3_SOLLC	44599.8	97468.6	40057	114828	82425	45513.5
>tr|J7EPI5|J7EPI5_NICTO;>tr|J7EPU9|J7EPU9_TOBAC;>tr|J7EPV1|J7EPV1_NICTO;>tr|J7EQ04|J7EQ04_NICSY;>tr|J7EQB1|J7EQB1_NICTO;>tr|J7EQB2|J7EQB2_TOBAC	5273.82	Filtered	3976.34	5681.7	10080.9	5111.99
>tr|J7ES67|J7ES67_NICBE	3997.87	9147.96	10583.7	26613	36151.5	30488.2
>tr|J7EYL4|J7EYL4_NICBE	65110.4	52215.4	70413.2	47250	53490.8	54409.5
>tr|J7FXE4|J7FXE4_9SOLA;>tr|J7FYT8|J7FYT8_NICGL;>tr|J7G3I0|J7G3I0_NICCL;>tr|J7G3I4|J7G3I4_NICRU;>tr|J7G5V4|J7G5V4_9SOLA	10731.5	10680	11036.6	63736.6	65988.3	90923.8
>tr|K0I7G7|K0I7G7_TOBAC;>tr|Q8RVF8|Q8RVF8_TOBAC	162297	126684	113380	134437	102201	146344
>tr|K4ASB8|K4ASB8_SOLLC	91587	119872	104665	100576	100248	132776
>tr|K4ASC2|K4ASC2_SOLLC	142641	159184	154476	99244.8	113337	110387
>tr|K4ASJ4|K4ASJ4_SOLLC	2102.98	2411.37	Filtered	Filtered	Filtered	Filtered
>tr|K4ASJ9|K4ASJ9_SOLLC	13717.3	15244.6	11916	6699.39	8424.57	Filtered
>tr|K4ASR0|K4ASR0_SOLLC;>tr|Q08940|Q08940_TOBAC;>tr|Q08948|Q08948_NICSY	91909.3	60640.9	20452	56094.5	Filtered	Filtered
>tr|K4ASV9|K4ASV9_SOLLC	120777	120279	117653	57194.1	51773.5	40431.4
>tr|K4ASW1|K4ASW1_SOLLC	Filtered	154998	148888	55643.2	83464.3	76087.9
>tr|K4ASX2|K4ASX2_SOLLC	44740.9	23795.6	21981.3	28152.8	26628.8	31106.8
>tr|K4ASY4|K4ASY4_SOLLC;>tr|K4D399|K4D399_SOLLC	6221.38	5638.55	6255.11	12271.7	8474.32	20320.9
>sp|Q8GTQ9|SUCA1_SOLLC;>tr|K4ASY9|K4ASY9_SOLLC	1963.95	1929.45	2562.12	6821.48	6346.18	7980.25
>tr|K4ASZ2|K4ASZ2_SOLLC	32239.9	32146.9	25392.1	13656.8	13597.3	16206.3
>tr|K4ASZ8|K4ASZ8_SOLLC;>tr|K4B1B7|K4B1B7_SOLLC;>tr|K4B1B8|K4B1B8_SOLLC;>tr|K4BW50|K4BW50_SOLLC	28503.2	20243.2	21678.8	40635.2	47037.5	25676
>tr|K4AT06|K4AT06_SOLLC	64716.6	64841.9	65389	67871.1	58789	131828
>tr|K4AT23|K4AT23_SOLLC	4678.1	4526.07	5282.67	2147.37	2809.37	2710
>tr|K4AT35|K4AT35_SOLLC;>tr|Q076B0|Q076B0_NICBE	1015.89	1383.9	735.917	4499.98	5122.1	Filtered
>tr|K4AT88|K4AT88_SOLLC	14520.9	17726.6	13314.9	18464.3	10092.3	20315.4
>tr|K4ATA4|K4ATA4_SOLLC	22829.1	26552.6	18897	29149.3	25240	28250.8
>tr|K4ATA6|K4ATA6_SOLLC	20667	19565.1	20783.5	36027.2	42049.5	33904.7
>tr|K4ATB5|K4ATB5_SOLLC	6196.24	15395.8	11073.3	Filtered	5138.66	13260.9
>tr|K4ATJ4|K4ATJ4_SOLLC	789555	558839	515158	812771	684416	956182
>tr|K4ATQ2|K4ATQ2_SOLLC;>tr|K4BWQ1|K4BWQ1_SOLLC	153710	195092	191646	239578	249873	217791
>tr|K4AUR1|K4AUR1_SOLLC	259681	336109	400254	510406	443714	407238
>tr|K4AV63|K4AV63_SOLLC	1.16349e+06	1.20726e+06	1.09744e+06	439922	440567	465521
>tr|K4AVZ4|K4AVZ4_SOLLC	335587	437685	413712	152558	186462	205578
>tr|K4AW95|K4AW95_SOLLC	3465.56	3885.89	5111.08	5664.91	6343.1	4894.64
>tr|K4AWX8|K4AWX8_SOLLC	9483.09	5134.2	6529.36	Filtered	Filtered	7068.16
>tr|K4AX99|K4AX99_SOLLC;>tr|K4BW97|K4BW97_SOLLC	65564	71645.5	71194.8	69802.7	66271.4	66345.1
>tr|K4AXB5|K4AXB5_SOLLC;>tr|Q1KTH4|Q1KTH4_SOLLC	10237.2	10955.9	13119.8	12967.5	14519.9	17767.1
>tr|K4AXJ0|K4AXJ0_SOLLC	13794.1	13501.2	10837.5	10617.5	11569.2	Filtered
>tr|K4AXJ2|K4AXJ2_SOLLC	33800.9	28625.2	31166.2	381.689	Filtered	Filtered
>tr|K4AXM7|K4AXM7_SOLLC	40944.2	40336.8	34136.9	91875.2	83867.1	125314
>tr|K4AXN3|K4AXN3_SOLLC	7911.18	7593.43	7676.32	36369.1	34728.1	44846.2
>tr|K4AXU5|K4AXU5_SOLLC	50062.3	31837.2	26080.3	9162.38	21811.1	22473.6
>tr|K4AXX7|K4AXX7_SOLLC	14471.7	16501.5	14033	7165.74	5402.32	2718.91
>tr|K4AY97|K4AY97_SOLLC	52201.7	60703.4	59642.4	113856	129762	138111
>tr|K4AYG3|K4AYG3_SOLLC	252386	244642	237237	133166	129271	153262
>tr|K4AYG5|K4AYG5_SOLLC	5984.1	9237.04	12324.8	6033.27	11585.1	7962.18
>tr|K4AYJ8|K4AYJ8_SOLLC	4164.18	2313.11	2202.79	2194.51	3338.3	1912.72
>tr|K4AYP6|K4AYP6_SOLLC	25460.9	49732.6	61790.6	49338.8	50372.9	54752.5
>tr|K4AYQ0|K4AYQ0_SOLLC	19754.7	39385.6	26284	22089.9	22088	Filtered
>tr|K4AYQ1|K4AYQ1_SOLLC	Filtered	1442.54	2308.07	598.343	2711.66	Filtered
>tr|K4AYT8|K4AYT8_SOLLC	177890	167199	162841	292929	299751	347970
>tr|K4AYW1|K4AYW1_SOLLC	Filtered	2149.9	3921.99	1830.89	Filtered	3007.51
>tr|K4AZG1|K4AZG1_SOLLC	1140.99	104434	Filtered	2029.55	8966.28	Filtered
>tr|K4AZH0|K4AZH0_SOLLC	6342.15	4895.66	8677.89	9408.79	12932.8	4526.73
>tr|K4AZJ7|K4AZJ7_SOLLC	22338.3	41672.6	47854	47888.9	61500.2	115214
>tr|K4AZL9|K4AZL9_SOLLC	24757.7	27691	27119.1	19773.2	21384.2	21230.1
>tr|K4AZT0|K4AZT0_SOLLC;>tr|K4C152|K4C152_SOLLC	37312.7	31472.2	31558.6	48181.9	38119.7	60370.3
>tr|K4AZT2|K4AZT2_SOLLC	22110.2	37298.6	37394.1	28036.1	29526.8	21231.8
>tr|K4AZV6|K4AZV6_SOLLC	152783	159287	161216	184232	173058	222791
>tr|K4B046|K4B046_SOLLC;>tr|K4B047|K4B047_SOLLC	369193	369458	363944	346444	325679	384847
>tr|K4B075|K4B075_SOLLC	15976.1	18536.6	17508.9	7564.87	8981.27	5972.56
>tr|K4B0D3|K4B0D3_SOLLC	98261	98224.6	101452	76785.4	101766	95798.8
>tr|K4B0H4|K4B0H4_SOLLC;>tr|K4CAS8|K4CAS8_SOLLC;>tr|K4CUG0|K4CUG0_SOLLC	22310.1	30219.5	29616.7	50963.1	45473.4	44446.5
>tr|K4B0H8|K4B0H8_SOLLC	6806.44	7334.02	6885.01	7702	10453	9862.98
>tr|K4B0I7|K4B0I7_SOLLC	32040.6	42339.7	46113.9	37373.8	30965.6	35541.3
>tr|K4B0Q1|K4B0Q1_SOLLC	304066	219561	204092	352741	317333	288355
>tr|K4B0S5|K4B0S5_SOLLC	13320.7	16671.5	17426.8	21639.7	19270.1	21041.9
>tr|K4B0S9|K4B0S9_SOLLC	Filtered	Filtered	Filtered	7079.18	1374.47	Filtered
>tr|K4B0U3|K4B0U3_SOLLC	2144.34	1574.56	1011.15	Filtered	Filtered	Filtered
>tr|K4B101|K4B101_SOLLC	114093	76881.8	80241.2	71294.1	61948.5	63703.3
>sp|P54776|PRS6A_SOLLC;>tr|K4B110|K4B110_SOLLC;>tr|W0KMC2|W0KMC2_TOBAC	23210.6	17741	12586.3	25658.8	20178	24553.4
>tr|K4B111|K4B111_SOLLC	8971.51	9816.83	8151.33	23967.5	20641.3	34820
>tr|K4B124|K4B124_SOLLC	44387.8	55158	66541.3	80218.3	79843.6	70673.1
>tr|K4B166|K4B166_SOLLC;>tr|P93358|P93358_TOBAC	36751	29757.6	30989.3	53570.1	53667	63446.9
>tr|K4B170|K4B170_SOLLC	31487.7	23954.9	19319.5	Filtered	8560.4	9087.27
>tr|K4B172|K4B172_SOLLC	1584.63	32670.8	426.021	13691.5	10780.3	60890.1
>tr|K4B196|K4B196_SOLLC	100669	85966.6	79765.5	95249.9	93933.8	110984
>tr|K4B1K8|K4B1K8_SOLLC	21351.9	21451.7	21408.9	38834.2	28649.5	37414.1
>tr|K4B1S1|K4B1S1_SOLLC	1.32205e+06	1.21939e+06	1.17434e+06	903766	812268	1.10081e+06
>tr|K4B1S4|K4B1S4_SOLLC	4948.88	3694.88	4012.29	11065	13292.1	14475.9
>tr|K4B1S7|K4B1S7_SOLLC;>tr|Q6SKP4|Q6SKP4_SOLLC;>tr|Q6TKQ9|Q6TKQ9_TOBAC;>tr|Q6TKR0|Q6TKR0_TOBAC	158794	189021	181621	238977	243271	203284
>tr|K4B207|K4B207_SOLLC	6733.23	5234.46	3429.42	12365.3	15800.9	2488.01
>tr|K4B212|K4B212_SOLLC	39986.4	35232.8	36432.9	18664.9	17831.2	25258.5
>tr|K4B264|K4B264_SOLLC;>tr|Q40495|Q40495_TOBAC	882.056	Filtered	Filtered	2969.41	2856.64	Filtered
>tr|K4B276|K4B276_SOLLC	27194.5	23827	21440.6	36776.1	33548.5	31036.9
>tr|K4B2A4|K4B2A4_SOLLC	8746.05	4391.26	4006.67	8566.42	3488.01	7291.39
>tr|K4B2B2|K4B2B2_SOLLC	22347.1	31170.8	30502.6	13976.1	16174.8	9665.75
>tr|K4B2C4|K4B2C4_SOLLC;>tr|Q8L7Z8|Q8L7Z8_TOBAC	23342.3	38351.9	40092.6	69197.7	57144.9	60235.3
>tr|K4B2H7|K4B2H7_SOLLC	9096.55	11357.7	6584.43	8034.67	8124.65	11219.1
>tr|K4B2I9|K4B2I9_SOLLC	47676.4	44906.8	43679.7	117272	125242	135262
>tr|K4B2L1|K4B2L1_SOLLC	25618	16953	15357.1	16681.4	20850.7	22826.6
>tr|K4B2R6|K4B2R6_SOLLC	18587.8	103474	110646	121809	125422	150395
>tr|K4B375|K4B375_SOLLC	81023.6	76183.4	69676.3	54014.3	48739.9	53731.4
>tr|K4B378|K4B378_SOLLC	131481	122446	120697	94320	86260.8	102240
>tr|K4B3G7|K4B3G7_SOLLC	8275.79	5207.04	8030.53	8507.16	12460	6621.58
>tr|K4B3J8|K4B3J8_SOLLC	28393.4	30194.8	32622.7	24130.1	24281.6	27262.4
>tr|K4B3M5|K4B3M5_SOLLC	11735.3	15314.5	22151.2	30494.3	29929.9	24257.9
>tr|K4B3Q2|K4B3Q2_SOLLC	6089.48	7335.79	6629.59	10761.3	13657.4	11255.2
>tr|K4B3Q8|K4B3Q8_SOLLC	25956.4	29087.3	21401.3	47544.5	58835.7	42958.9
>tr|K4B3X5|K4B3X5_SOLLC	126110	97392.4	105044	79412.2	76157.6	99667.6
>sp|O24030|PSA7_SOLLC;>tr|K4B407|K4B407_SOLLC;>tr|Q93X38|Q93X38_TOBAC	24268.9	17942.8	25614.5	56739.8	84629	92911.6
>tr|K4B413|K4B413_SOLLC;>tr|Q09Y77|Q09Y77_SOLLC	19714.2	24125.6	23387.5	12608.1	19012.8	17961.6
>tr|K4B425|K4B425_SOLLC	212708	250175	245960	91784.8	97342	97737.5
>tr|K4B438|K4B438_SOLLC	21169.1	9749.22	8585.45	20361.8	16604.6	14166.7
>tr|K4B461|K4B461_SOLLC	11572.4	10544	15982.5	Filtered	15314.5	16259
>tr|K4B467|K4B467_SOLLC	109520	124748	124773	145831	129052	118213
>tr|K4B4L4|K4B4L4_SOLLC	99011.6	100611	102760	123803	118560	156686
>tr|K4B546|K4B546_SOLLC	6166.28	2299.48	5948.1	7901.88	6733.52	5865.21
>tr|K4B553|K4B553_SOLLC	7821.24	4622.61	15332.8	50810.8	56349.8	70292.1
>tr|K4B5I0|K4B5I0_SOLLC	114493	114768	110466	57406.6	80697.9	28073
>tr|K4B5Z5|K4B5Z5_SOLLC	36538.5	28215.4	46582.6	11575.3	96696.1	96896.6
>tr|K4B6A3|K4B6A3_SOLLC	311823	262821	262260	174065	179114	220836
>tr|K4B6C3|K4B6C3_SOLLC	117665	107220	102649	65912.9	62718.7	70632.7
>tr|K4B6J6|K4B6J6_SOLLC;>tr|K4BB90|K4BB90_SOLLC	15010.8	28646.5	6042.42	8842.62	3568.55	3404.35
>tr|K4B6N0|K4B6N0_SOLLC	28131.2	25478.3	18399.6	2729.93	Filtered	Filtered
>tr|K4B6T0|K4B6T0_SOLLC	93429.1	77649	84730.8	55630.7	50252.8	66810.6
>tr|K4B6W4|K4B6W4_SOLLC;>tr|K4B7P6|K4B7P6_SOLLC	14014.7	15686.6	17448.6	18857.9	21428.5	17390.3
>tr|K4B778|K4B778_SOLLC	9782.68	13031.5	16585.7	24421.6	29807.9	34760.1
>tr|K4B7E1|K4B7E1_SOLLC	180367	189605	180801	69778.5	75072.9	95224.7
>tr|K4B7F7|K4B7F7_SOLLC	2152.95	2298.15	1621.29	Filtered	Filtered	1218.48
>tr|K4B7N3|K4B7N3_SOLLC	106324	116082	111837	130125	120321	155304
>tr|K4B813|K4B813_SOLLC	66262.2	76090.7	80276.6	97037.7	104154	99310.1
>tr|K4B814|K4B814_SOLLC;>tr|K4B816|K4B816_SOLLC;>tr|K4B818|K4B818_SOLLC	86341.8	95633.4	98589.8	147820	135825	116914
>tr|K4B832|K4B832_SOLLC	13256	18859.7	10090.7	32837.9	21619.7	29721.9
>tr|K4B858|K4B858_SOLLC	6746.13	8174.14	10352.5	11178.7	13481.1	13382.5
>tr|K4B860|K4B860_SOLLC	42028.7	67717.2	48961.6	38782.1	42736.2	43408.1
>tr|K4B8E7|K4B8E7_SOLLC	8442.46	6872.45	7221.89	13843.2	13826.5	18488.6
>tr|K4B8G4|K4B8G4_SOLLC	12745.5	13178.3	13065.1	11528.2	11957.4	14545
>tr|K4B8J2|K4B8J2_SOLLC;>tr|K4CFP5|K4CFP5_SOLLC	15824.2	12885.1	12602.2	25542.9	19635.9	27361.7
>tr|K4B924|K4B924_SOLLC	421284	414954	416711	258608	234216	303780
>tr|K4B937|K4B937_SOLLC	6281.92	3552.15	4660.99	8612.25	7823.6	6324.5
>tr|K4B9B8|K4B9B8_SOLLC	42892.8	46704.9	52486.5	98606.3	94232.7	94167.2
>tr|K4B9J6|K4B9J6_SOLLC	11548.1	8259.63	7360.01	13114.9	11035.2	15494.1
>tr|K4B9S5|K4B9S5_SOLLC	2.02724e+06	1.72007e+06	1740432	1.88041e+06	1.74735e+06	1.97712e+06
>tr|K4B9T4|K4B9T4_SOLLC	380.451	765.624	1409.61	1957.06	3153.38	2855.8
>tr|K4B9V1|K4B9V1_SOLLC	234734	214103	210284	242431	296434	420217
>tr|K4BA40|K4BA40_SOLLC	36188.7	34680.6	33374.8	73571.2	68454.5	86831.8
>tr|K4BA70|K4BA70_SOLLC	119347	103517	112670	134250	137754	152840
>tr|K4BA92|K4BA92_SOLLC	3422.97	13172.1	20709.2	21220.9	10689	29336.2
>tr|K4BA95|K4BA95_SOLLC	4967.15	3148.35	4565.58	9998.21	8354.08	12933.8
>tr|K4BAF3|K4BAF3_SOLLC	12044.5	8508.86	11746.2	11617	11151.5	13524.2
>tr|K4BAN9|K4BAN9_SOLLC	16263.1	20042.4	17360	14006.8	18759.8	28923.7
>tr|K4BAP9|K4BAP9_SOLLC	1.12983e+06	1.02461e+06	1.00638e+06	793808	726773	914223
>tr|K4BAW0|K4BAW0_SOLLC	181623	131429	299184	71625.6	328538	146313
>tr|K4BB06|K4BB06_SOLLC	53520.8	51413.1	53649.2	112491	105563	128439
>tr|K4BB19|K4BB19_SOLLC	32483.1	24069.1	22851.9	49673.9	59243.5	46949
>tr|K4BB24|K4BB24_SOLLC	94073.7	75224.5	71230.3	122211	108839	130954
>tr|K4BB47|K4BB47_SOLLC	4667.37	7703.41	7802.75	9758.52	10777	16560.4
>tr|K4BBD5|K4BBD5_SOLLC;>tr|K4BCG2|K4BCG2_SOLLC;>tr|K4BGV4|K4BGV4_SOLLC;>tr|K4BM73|K4BM73_SOLLC;>tr|K4BNP6|K4BNP6_SOLLC;>tr|K4BV50|K4BV50_SOLLC;>tr|K4BX67|K4BX67_SOLLC;>tr|K4BX68|K4BX68_SOLLC;>tr|K4CH78|K4CH78_SOLLC;>tr|K4CT17|K4CT17_SOLLC;>tr|K4D1T1|K4D1T1_SOLLC;>tr|K4DE90|K4DE90_SOLLC;>tr|K4DGM5|K4DGM5_SOLLC;>tr|Q6QLL5|Q6QLL5_SOLLC	138562	359544	316562	236976	257564	448815
>tr|K4BBI0|K4BBI0_SOLLC	60254.3	54755.9	55861.8	27508.3	28559.7	35268.9
>tr|K4BBJ0|K4BBJ0_SOLLC	64709.1	60294.1	62085.6	70527.3	65889.7	81487.4
>tr|K4BBJ8|K4BBJ8_SOLLC	99149	100750	87513.9	102483	94346.5	132019
>tr|K4BBN0|K4BBN0_SOLLC;>tr|M9XFL9|M9XFL9_NICBE	93068.5	79545.9	78019.2	93136.5	82286.1	117801
>tr|K4BBN1|K4BBN1_SOLLC	9564.99	8324.49	6275.95	5611.89	18320.3	20322.2
>tr|K4BBU9|K4BBU9_SOLLC;>tr|K4BWT1|K4BWT1_SOLLC	90203	86936.5	94690.5	103491	102324	105392
>tr|K4BBZ1|K4BBZ1_SOLLC	11991.8	15108.4	12750.5	5446.45	8426.06	10325
>tr|K4BC16|K4BC16_SOLLC;>tr|Q4LDR0|Q4LDR0_SOLLC	64141.9	77886	72351.2	69087.9	64696.7	117833
>tr|K4BC61|K4BC61_SOLLC	7551.36	14513.4	11494.2	16714.1	15991.5	10385.1
>tr|K4BCU7|K4BCU7_SOLLC;>tr|Q6VWJ5|Q6VWJ5_SOLLC	39133.1	36925.3	33180.9	21996.9	21900.6	21187.4
>tr|K4BCV4|K4BCV4_SOLLC	1.37123e+06	1.24192e+06	1.21086e+06	968287	802553	825579
>tr|K4BCV6|K4BCV6_SOLLC	39372.4	35302.1	32716.3	18108.9	21560	21283.1
>tr|K4BD40|K4BD40_SOLLC	3062.18	2120.27	2674.39	30727.4	17464.2	19275.8
>tr|K4BDP2|K4BDP2_SOLLC	37378.9	49985.7	57638.3	86686.7	95810.2	75835.9
>tr|K4BDQ9|K4BDQ9_SOLLC	6989.78	14791.3	Filtered	Filtered	Filtered	Filtered
>tr|K4BDU3|K4BDU3_SOLLC	33210.8	24030.4	23233.4	6125.77	7546.71	7194.24
>tr|K4BDU6|K4BDU6_SOLLC;>tr|K4CV07|K4CV07_SOLLC;>tr|K4CVP7|K4CVP7_SOLLC;>tr|K4CXI7|K4CXI7_SOLLC;>tr|K4DB65|K4DB65_SOLLC	806127	656685	616784	741500	709248	690938
>tr|K4BDV0|K4BDV0_SOLLC	20208.9	33380.7	29474.4	11197.8	11036.7	14165.2
>tr|K4BDY4|K4BDY4_SOLLC	106.881	173.798	Filtered	5382.23	1437.36	Filtered
>tr|K4BDZ7|K4BDZ7_SOLLC	38367	44427.8	38483.7	37441.1	32712.1	85479.6
>tr|K4BEB0|K4BEB0_SOLLC	81546.2	86159.1	77115.6	39962	39428.6	45110.2
>tr|K4BEI8|K4BEI8_SOLLC	25077.8	15169.4	14919.3	41037.6	42739.3	61624.6
>tr|K4BF13|K4BF13_SOLLC	5325.4	10303.7	8496.51	6748.07	4507.36	3959.66
>tr|K4BF14|K4BF14_SOLLC	9721.79	29105.8	11408.8	25904.4	23666.4	28204
>tr|K4BFT9|K4BFT9_SOLLC	21913.1	18735.1	19894.1	20912.2	10908.9	17782.6
>tr|K4BG20|K4BG20_SOLLC	31070.7	35466.2	39650.3	66114.6	49970.5	56671.9
>tr|K4BGM2|K4BGM2_SOLLC	8491.56	9631.03	7964.01	11934.1	9108.82	8589.9
>sp|P46291|RL38_SOLLC;>tr|K4BGU6|K4BGU6_SOLLC;>tr|K4D5B1|K4D5B1_SOLLC	8269.88	8626.75	11696.5	12310.9	10840.8	11202.2
>tr|K4BHA1|K4BHA1_SOLLC	231856	301308	293133	181907	196639	154314
>tr|K4BHG4|K4BHG4_SOLLC	14570.2	16373.1	19028.8	8070.28	7402.24	Filtered
>tr|K4BHQ8|K4BHQ8_SOLLC	63409.9	78089.1	79758.5	96346	102823	108516
>tr|K4BHR9|K4BHR9_SOLLC	529168	678276	648750	467089	510576	502149
>tr|K4BHY1|K4BHY1_SOLLC	19943.9	18696.5	20617.2	47883.8	54745.5	55204.8
>tr|K4BHZ2|K4BHZ2_SOLLC	11023.7	7282.96	8053.94	7698.95	8766.76	12385.6
>tr|K4BI15|K4BI15_SOLLC	11526.1	65816.5	28849.8	78469.7	20471.9	Filtered
>tr|K4BI65|K4BI65_SOLLC	198408	197018	200518	247735	255961	298755
>tr|K4BI68|K4BI68_SOLLC	135255	128968	120013	190537	183106	233387
>tr|K4BIA5|K4BIA5_SOLLC	20167.7	21113.9	22973.5	13804.2	20835.6	17118.2
>tr|K4BIC8|K4BIC8_SOLLC;>tr|K4DAT4|K4DAT4_SOLLC	16899.1	9476.4	7443.6	31609.5	17628.7	32894.7
>tr|K4BJA3|K4BJA3_SOLLC	429936	430902	410268	556480	515882	552993
>tr|K4BJC4|K4BJC4_SOLLC	7266.75	6920.75	7390.58	36236.7	29443.2	Filtered
>tr|K4BJE6|K4BJE6_SOLLC	5013.68	5825.49	5700.26	7673.91	Filtered	8688.6
>tr|K4BJJ6|K4BJJ6_SOLLC	41018	45595.2	42695.1	56733	54741.7	52228.1
>tr|K4BJK7|K4BJK7_SOLLC;>tr|K4C8W9|K4C8W9_SOLLC	313341	327086	337544	424392	379419	389948
>tr|K4BJL2|K4BJL2_SOLLC;>tr|K4C8W7|K4C8W7_SOLLC	38748	25394	23486.9	19489	24458.2	14050.5
>tr|K4BJV9|K4BJV9_SOLLC	110354	97376.2	93908.5	97915.2	93762.1	101222
>tr|K4BJY3|K4BJY3_SOLLC	8283.16	5927.71	5362.62	9909.19	10048.7	12173.4
>tr|K4BJY6|K4BJY6_SOLLC;>tr|K4C8Q9|K4C8Q9_SOLLC;>tr|K4C8R0|K4C8R0_SOLLC	71632.1	81013	79323.3	76234.3	78695.9	85139.9
>tr|K4BK24|K4BK24_SOLLC	253080	177161	172147	60214.7	49280.2	66505.6
>tr|K4BK45|K4BK45_SOLLC	200461	192729	188415	124173	122757	156498
>tr|K4BK46|K4BK46_SOLLC	2638.39	1515.98	2078.5	Filtered	612.131	Filtered
>tr|K4BK61|K4BK61_SOLLC	64792.5	72984.4	79160.3	120334	71592.8	127140
>tr|K4BK69|K4BK69_SOLLC	1.01757e+06	991558	938908	556631	523565	617297
>tr|K4BK90|K4BK90_SOLLC	28117	10355.2	10488.4	24342	14170.4	22157.6
>tr|K4BKD8|K4BKD8_SOLLC	8484.04	5990.72	5596.01	2935.6	3015.15	3243.2
>tr|K4BKH7|K4BKH7_SOLLC	16062.7	17992.8	18828.4	20353.4	22153.2	21494.1
>tr|K4BKN1|K4BKN1_SOLLC	3536.15	2998.23	2677.3	986.004	Filtered	912.431
>tr|K4BKR7|K4BKR7_SOLLC	95259.1	107100	99878.2	162652	146745	150324
>tr|K4BKV2|K4BKV2_SOLLC	Filtered	5823.69	4868.71	13536	20324.6	13065.4
>tr|K4BKZ5|K4BKZ5_SOLLC	321451	222926	207760	444962	293377	542239
>tr|K4BKZ7|K4BKZ7_SOLLC	Filtered	Filtered	Filtered	Filtered	10975.6	7519.06
>tr|K4BL04|K4BL04_SOLLC	105106	132266	136687	112285	121896	100623
>tr|K4BL13|K4BL13_SOLLC	55455.9	88751.2	80120.8	98622.2	98274.3	106752
>tr|K4BL38|K4BL38_SOLLC	266754	358495	363864	433264	422532	395640
>tr|K4BL84|K4BL84_SOLLC	176920	165710	185632	133818	144521	165297
>tr|K4BLG1|K4BLG1_SOLLC	Filtered	Filtered	Filtered	28606.5	12787.4	18616.6
>tr|K4BLP5|K4BLP5_SOLLC	23921.2	18803	18824.3	9887.69	11405.4	10800.9
>tr|K4BLS5|K4BLS5_SOLLC	101999	91103.3	86253.1	84412.8	79002.1	77494.7
>tr|K4BLV2|K4BLV2_SOLLC	16832.5	15169.8	20028.1	8626.15	10143.5	17270
>tr|K4BLW8|K4BLW8_SOLLC	20319.9	21379.2	19356.5	28746.9	23388.1	27273.6
>tr|K4BLW8|K4BLW8_SOLLC;>tr|K4D7V9|K4D7V9_SOLLC	20319.9	21379.2	19356.5	28746.9	23388.1	27273.6
>tr|K4BM25|K4BM25_SOLLC	11311.2	10704.1	11929.2	11109	8687.34	9814.33
>tr|K4BM40|K4BM40_SOLLC	7346.54	6338.18	6942.56	13233.6	12015.9	8573.28
>tr|K4BM53|K4BM53_SOLLC	5630.03	4600.09	5750.03	3341.02	4909.55	3785.17
>tr|K4BM64|K4BM64_SOLLC	14371	11131.7	12638.1	12409.3	9580.3	15184
>tr|K4BMD5|K4BMD5_SOLLC	18333.1	8672.23	13675.3	19112.9	21805.8	27432.9
>tr|K4BMH6|K4BMH6_SOLLC	6429.62	6324.33	8726.64	7903.9	7550.5	6691.22
>tr|K4BMJ2|K4BMJ2_SOLLC	Filtered	515.077	Filtered	Filtered	Filtered	Filtered
>tr|K4BML2|K4BML2_SOLLC	671688	514652	585864	300010	304172	382901
>tr|K4BML3|K4BML3_SOLLC;>tr|K4C7T9|K4C7T9_SOLLC;>tr|K4DFB6|K4DFB6_SOLLC;>tr|Q40430|Q40430_NICSY;>tr|Q40431|Q40431_NICSY;>tr|Q40432|Q40432_NICSY;>tr|Q40433|Q40433_NICSY	319325	384702	353161	338931	298219	355969
>sp|P49212|RL37_SOLLC;>tr|K4BMM7|K4BMM7_SOLLC;>tr|K4C7U1|K4C7U1_SOLLC;>tr|K4CM42|K4CM42_SOLLC	28737.9	49607.9	58859	61227.4	88025.8	78090.9
>tr|K4BMN4|K4BMN4_SOLLC	29286.7	23031.5	29124.7	9299.06	18489.4	28633.4
>tr|K4BMV6|K4BMV6_SOLLC	80.6476	118.264	225.84	892.498	292.281	761.012
>tr|K4BMY9|K4BMY9_SOLLC	46373	36753.6	34987.1	46423.3	43362.1	37991.3
>tr|K4BN29|K4BN29_SOLLC	1474.28	1720.19	5348.97	4580.65	14135.4	3294.38
>tr|K4BN60|K4BN60_SOLLC	20202.7	16552.5	15042.5	75613.1	59911.6	83361
>tr|K4BN72|K4BN72_SOLLC;>tr|K4C745|K4C745_SOLLC	17381.3	17853.8	18624.2	31267.4	29661.4	31955.8
>tr|K4BNY4|K4BNY4_SOLLC	40435.2	40456.8	45146.9	96072.6	80812.8	114093
>tr|K4BP02|K4BP02_SOLLC;>tr|K4C6M0|K4C6M0_SOLLC;>tr|K4C793|K4C793_SOLLC	51116	75923.1	38626.8	99102.4	112432	104498
>tr|K4BP15|K4BP15_SOLLC;>tr|K4CJJ4|K4CJJ4_SOLLC	10131.6	12571.6	11094.2	Filtered	1393.29	Filtered
>tr|K4BP30|K4BP30_SOLLC	22651.2	21254.7	29129.9	30590	25853.1	41319.5
>tr|K4BP37|K4BP37_SOLLC;>tr|K4C3C9|K4C3C9_SOLLC	450465	605471	630546	721444	788895	830231
>tr|K4BP59|K4BP59_SOLLC	22382.3	18588.1	16728.1	32330.9	22320.4	29303.1
>tr|K4BPB0|K4BPB0_SOLLC	11055.9	11949	12704.6	3668.28	5010.64	4864.11
>tr|K4BPH8|K4BPH8_SOLLC;>tr|K4C2F8|K4C2F8_SOLLC;>tr|Q53U38|Q53U38_SOLLC	549.612	2979.55	1805.94	2047.8	2093.86	865.791
>tr|K4BPJ0|K4BPJ0_SOLLC;>tr|K4C2E1|K4C2E1_SOLLC	742.287	Filtered	Filtered	7206.94	3639.7	Filtered
>tr|K4BPJ2|K4BPJ2_SOLLC;>tr|K4D3Q0|K4D3Q0_SOLLC	6772.05	8949.32	10250	7188.7	Filtered	7587.17
>tr|K4BPP3|K4BPP3_SOLLC	1455.23	20464.7	22320.3	21493.2	27139.5	Filtered
>tr|K4BPV5|K4BPV5_SOLLC;>tr|K4D5U3|K4D5U3_SOLLC;>tr|Q5QJ64|Q5QJ64_NICAT	22381.8	22771.9	21340.9	37563.7	32599	33893.8
>tr|K4BQ07|K4BQ07_SOLLC	10461.9	13848.7	14409	12563.3	12119.5	14230.2
>tr|K4BQ51|K4BQ51_SOLLC	14983.9	14209.7	12305.7	Filtered	Filtered	8520.76
>tr|K4BQD6|K4BQD6_SOLLC	22965.8	22359.2	21844	50097.7	38791.1	49348.8
>tr|K4BQW1|K4BQW1_SOLLC;>tr|K4DAD9|K4DAD9_SOLLC	Filtered	Filtered	7959.17	Filtered	Filtered	5501.37
>tr|K4BRG8|K4BRG8_SOLLC	153774	140671	147503	171146	167634	205830
>tr|K4BRL8|K4BRL8_SOLLC	4962.6	8608.43	6443.23	15043.4	13023	22471.7
>tr|K4BRR1|K4BRR1_SOLLC;>tr|K4C2S7|K4C2S7_SOLLC	4503.43	584.799	1386.14	2482.75	3214.78	4066.38
>tr|K4BSK7|K4BSK7_SOLLC	15407.9	14686.4	14883.8	18335.2	22080.8	25237.4
>tr|K4BSM2|K4BSM2_SOLLC	22460.9	22864.8	21017.1	18781.8	19599.6	22614.2
>tr|K4BSP7|K4BSP7_SOLLC	108136	87675.3	64195.7	216732	148784	178301
>tr|K4BSR8|K4BSR8_SOLLC	3863.96	5615.72	3798.11	1679.34	1422.37	Filtered
>tr|K4BSZ1|K4BSZ1_SOLLC	9975.32	7431.32	8528.7	4330.9	1112.25	6392.8
>tr|K4BSZ9|K4BSZ9_SOLLC	36833.4	46296.1	14958	98856.1	86069.5	96970.3
>tr|K4BT19|K4BT19_SOLLC;>tr|K4BTW8|K4BTW8_SOLLC	26210.9	31236.6	31362.2	55114.3	48430.1	43068.1
>tr|K4BT42|K4BT42_SOLLC	51336.8	65182.2	69527.7	107769	92391.8	103207
>tr|K4BT58|K4BT58_SOLLC	17331	14968.6	14612.7	33094.6	30875	43006.8
>tr|K4BTB8|K4BTB8_SOLLC	18344.4	18720.4	42887.1	21782.1	19768.8	44879.4
>tr|K4BTC6|K4BTC6_SOLLC	9966.19	Filtered	Filtered	Filtered	Filtered	Filtered
>tr|K4BTL1|K4BTL1_SOLLC	Filtered	836.14	Filtered	7389.46	3864.87	Filtered
>tr|K4BTQ3|K4BTQ3_SOLLC	10209.2	11529.7	13314.6	4655.12	9158.39	7030.81
>tr|K4BTU2|K4BTU2_SOLLC	46946.5	Filtered	2887.68	1248.52	Filtered	Filtered
>sp|Q9THX6|TL29_SOLLC;>tr|K4BU02|K4BU02_SOLLC	204519	161136	163681	205026	161769	257384
>tr|K4BU13|K4BU13_SOLLC	12872.5	10237.2	6576.16	5079.28	1731.26	4638.93
>tr|K4BU28|K4BU28_SOLLC;>tr|K4BU29|K4BU29_SOLLC	139730	223760	250860	288128	348945	411807
>tr|K4BU47|K4BU47_SOLLC;>tr|Q68HC8|Q68HC8_SOLLC	9782.57	10971.5	12483.4	11251.4	15133.3	9458.57
>tr|K4BUW7|K4BUW7_SOLLC	4997.71	7621.98	5498.36	22602.3	21979.3	20691.9
>tr|K4BV04|K4BV04_SOLLC	17489.5	5118.83	18683	32436.4	33956.7	36653.2
>tr|K4BV58|K4BV58_SOLLC	157918	158025	147612	79985.9	85946.4	77837
>tr|K4BVD6|K4BVD6_SOLLC	6890.02	7925.5	13273.6	21063.1	11189.5	22923.7
>sp|K4BVL1|SPA_SOLLC	Filtered	6247.67	5629.75	Filtered	Filtered	9675.24
>tr|K4BVS6|K4BVS6_SOLLC	70555.6	77677	74422	30747.8	34685.6	31724.4
>tr|K4BVV2|K4BVV2_SOLLC	234009	256611	248257	175074	173416	189095
>tr|K4BVZ0|K4BVZ0_SOLLC	674798	721433	721242	356435	371063	362000
>tr|K4BVZ1|K4BVZ1_SOLLC	10601.3	8815.87	10677.5	Filtered	1865.06	2455.39
>tr|K4BVZ3|K4BVZ3_SOLLC	112282	95999	93655.7	118034	110505	154106
>tr|K4BVZ4|K4BVZ4_SOLLC	15262.9	Filtered	Filtered	Filtered	Filtered	Filtered
>tr|K4BW98|K4BW98_SOLLC	64884.1	88658.8	79191.6	113596	128890	117269
>tr|K4BWB5|K4BWB5_SOLLC	102188	132477	121050	61473.3	56634.9	66819.6
>tr|K4BWV3|K4BWV3_SOLLC	11833.1	9712.16	8036.19	12180.5	5671.95	7562.42
>tr|K4BX77|K4BX77_SOLLC	9068.98	9454.6	12253.5	5364.67	3492.56	10038.5
>tr|K4BXB1|K4BXB1_SOLLC	219671	158971	187187	102008	87143.7	127304
>tr|K4BXG7|K4BXG7_SOLLC	44999.1	48047.6	45177	Filtered	27553	17640.2
>tr|K4BXN9|K4BXN9_SOLLC	39613.3	42897.8	44383.1	37360.9	39634.5	40714.2
>tr|K4BXX0|K4BXX0_SOLLC	8773.63	7053.91	4229.25	16325	10463.8	11828.8
>tr|K4BXX3|K4BXX3_SOLLC	22173.4	24673.7	25416.1	27572.7	36431.3	26254
>tr|K4BY24|K4BY24_SOLLC	20144.9	19336.2	22316.4	31902.7	32280	26414.8
>tr|K4BY37|K4BY37_SOLLC	4534.13	2556.94	4076.43	Filtered	529.861	Filtered
>tr|K4BY59|K4BY59_SOLLC	252326	236328	221901	124349	115966	118490
>tr|K4BYA3|K4BYA3_SOLLC	26294.4	27825.1	27829.5	47795.2	50175.2	61864.1
>tr|K4BYC0|K4BYC0_SOLLC	6688.57	7285.84	12195.2	7599.11	10062.1	9010.76
>tr|K4BYF1|K4BYF1_SOLLC	87361.3	81203.5	53982.1	85776.8	64489.8	24610.2
>tr|K4BYL6|K4BYL6_SOLLC	13438.7	11536.5	11509	17462.4	20644	20433.3
>sp|Q1W377|PMM_SOLLC;>tr|K4C108|K4C108_SOLLC;>tr|K4CJ01|K4CJ01_SOLLC	17504.5	16601.5	20964.3	18361.2	12751.2	16285.7
>tr|K4C1B3|K4C1B3_SOLLC	2007.48	982.998	1717.96	5571.18	4997.29	7550.19
>tr|K4C1S8|K4C1S8_SOLLC;>tr|K4C5P1|K4C5P1_SOLLC	91435.8	92276.2	88065.9	72009	76959.1	66302.9
>tr|K4C1T2|K4C1T2_SOLLC;>tr|K4C5S4|K4C5S4_SOLLC	7766.94	11910.9	13104.4	15850.8	23371.9	16068.8
>tr|K4C1V2|K4C1V2_SOLLC	103997	93203	99094.9	37762.6	45773.6	57092.1
>tr|K4C1Z0|K4C1Z0_SOLLC	7674.5	9328.54	7169.16	1682.1	Filtered	Filtered
>tr|K4C227|K4C227_SOLLC	261054	191460	202697	273462	270218	326693
>tr|K4C234|K4C234_SOLLC;>tr|K4DF90|K4DF90_SOLLC	6773.89	6634.55	5296.83	7747.38	8357.69	7826.81
>tr|K4C247|K4C247_SOLLC	194759	241738	254034	322867	330316	310287
>tr|K4C261|K4C261_SOLLC	74034.6	83596	77731.7	62123.5	82552.4	85608.2
>tr|K4C285|K4C285_SOLLC	17962.2	24035.3	20994.5	23681.4	24082.8	25339.2
>tr|K4C286|K4C286_SOLLC	54389.4	92861.9	103621	96350.2	126113	88630.1
>tr|K4C288|K4C288_SOLLC	Filtered	4906.91	Filtered	Filtered	8085.38	Filtered
>tr|K4C2D6|K4C2D6_SOLLC	165339	148957	151576	179675	177597	210738
>tr|K4C2H3|K4C2H3_SOLLC	32145.4	28457.5	12643	30693.9	26854.8	27821.4
>tr|K4C2J8|K4C2J8_SOLLC;>tr|K4CB84|K4CB84_SOLLC;>tr|K4D4S7|K4D4S7_SOLLC;>tr|K4DCD9|K4DCD9_SOLLC	4231.16	7838.99	8711.43	4084.32	7636.81	8421.84
>tr|K4C2U9|K4C2U9_SOLLC	9131.7	10113.6	Filtered	15751.7	7702.14	Filtered
>tr|K4C2V0|K4C2V0_SOLLC	26614.2	29833.1	31793.4	41614.2	40894.4	43077.3
>tr|K4C2W3|K4C2W3_SOLLC	49363.1	49245.4	42961.6	187799	195845	243502
>tr|K4C2X3|K4C2X3_SOLLC	7163.09	7825.25	6087.99	7305.88	2187.96	4116.85
>tr|K4C320|K4C320_SOLLC	13556.5	10696.8	12909.7	12166.9	20064.2	7962.48
>tr|K4C331|K4C331_SOLLC	199332	174538	175908	229281	199440	231187
>tr|K4C353|K4C353_SOLLC	133586	110938	111782	79897	84739.5	77782.5
>tr|K4C3A3|K4C3A3_SOLLC	26916	23414.7	24583.6	39634.2	38103.9	47766.4
>tr|K4C3B9|K4C3B9_SOLLC	54047.4	74134.6	83278.4	110375	111809	177878
>tr|K4C3K6|K4C3K6_SOLLC;>tr|K4CAN7|K4CAN7_SOLLC	123728	89359.3	108093	129925	122085	100687
>tr|K4C3S4|K4C3S4_SOLLC	8309.97	6512.82	6962.4	6261.28	8744.03	9171.88
>tr|K4C411|K4C411_SOLLC	2515.97	Filtered	118.589	2079.18	1674.98	745.661
>tr|K4C4E2|K4C4E2_SOLLC	24611.5	24386.7	25262.9	28830.3	33114.2	28034.3
>tr|K4C5A1|K4C5A1_SOLLC	64898.1	104272	110944	66257.4	89336.2	72588.7
>tr|K4C5B9|K4C5B9_SOLLC	24840.4	26402.9	15380.4	34946.6	30402.6	42621
>tr|K4C5F4|K4C5F4_SOLLC	Filtered	6320.29	Filtered	Filtered	Filtered	Filtered
>tr|K4C5F9|K4C5F9_SOLLC	26020.3	38148.3	37011.9	49452.6	52459.8	43104.1
>tr|K4C5M1|K4C5M1_SOLLC	49353.4	43456.2	23017.3	26992.5	40378.1	24864.8
>tr|K4C5R3|K4C5R3_SOLLC	320940	224591	209931	198063	129373	221647
>tr|K4C601|K4C601_SOLLC	3715.53	12544.5	9705.31	13006.1	19874.3	14981.9
>tr|K4C647|K4C647_SOLLC	16197.3	9759.41	13351.6	22492.2	16294.3	20378.5
>tr|K4C6L0|K4C6L0_SOLLC	53469	53472.7	54524.8	107273	107658	116739
>tr|K4C6Q9|K4C6Q9_SOLLC	19181.8	15506.5	17721.5	10110.9	13752.2	33464.4
>tr|K4C6T7|K4C6T7_SOLLC	193964	127747	134453	150964	145425	152594
>tr|K4C735|K4C735_SOLLC	10551.2	19553.5	38641.8	65806.8	Filtered	59657.2
>tr|K4C740|K4C740_SOLLC	22337.6	25890.4	26785.5	127540	134749	141641
>tr|K4C764|K4C764_SOLLC;>tr|Q84XV7|Q84XV7_SOLLC	10330	16589.1	15578.5	35244.5	21384.1	34635
>tr|K4C7C4|K4C7C4_SOLLC	35236.4	43899.1	39271.3	57242.7	53442	55159.5
>tr|K4C7G8|K4C7G8_SOLLC	6316.86	3280.82	3062.41	Filtered	Filtered	Filtered
>tr|K4C7H8|K4C7H8_SOLLC	28150.9	29560	30469.7	29122.6	73485.9	59862.6
>tr|K4C7I8|K4C7I8_SOLLC	85284.5	122806	118429	173618	179959	163760
>tr|K4C7M7|K4C7M7_SOLLC;>tr|K4C7M8|K4C7M8_SOLLC	37158.6	38542.7	54532.2	49549.8	54827.7	62639.6
>tr|K4C7N4|K4C7N4_SOLLC;>tr|K4CKP3|K4CKP3_SOLLC	19622.8	18698	19380.3	4302.64	21253.5	2507.7
>tr|K4C7W7|K4C7W7_SOLLC	6723.56	5788.18	6994.81	25037.8	14484.6	26875.2
>tr|K4C7X6|K4C7X6_SOLLC	12135.9	13060	11893.5	9911.66	6296.41	15013.4
>tr|K4C7Z7|K4C7Z7_SOLLC	7912.17	6310.34	11450.4	3437.48	6612.34	3660.55
>tr|K4C841|K4C841_SOLLC	85554.6	75062.8	80932.2	38018.5	34986.8	42996
>tr|K4C856|K4C856_SOLLC	2.05783e+06	12530690	17698794	5809479	8332519	7.21646e+06
>tr|K4C882|K4C882_SOLLC	144983	120478	117201	172877	156265	174917
>tr|K4C8H3|K4C8H3_SOLLC	9250.38	11153.6	8349.89	32476.8	32764.6	28638.1
>tr|K4C8H8|K4C8H8_SOLLC	Filtered	Filtered	Filtered	Filtered	11140.1	11971
>tr|K4C8L9|K4C8L9_SOLLC	51648.9	46233	40089.5	31069.3	26373.6	24839.9
>tr|K4C8Q1|K4C8Q1_SOLLC	108834	86822.8	101805	44893.8	51857.7	59281
>tr|K4C8R4|K4C8R4_SOLLC	11939.6	9555.31	6069.48	6895.52	5184.47	7004.13
>tr|K4C8R8|K4C8R8_SOLLC	21084.7	19586.5	19883.7	19228.9	16892	28003
>tr|K4C8T4|K4C8T4_SOLLC	173542	136486	130448	183320	155145	143797
>tr|K4C8X8|K4C8X8_SOLLC	28747.3	16620.4	15715.7	55621.4	34044.7	55633.7
>tr|K4C945|K4C945_SOLLC	591951	520344	506070	452757	439306	425627
>tr|K4C947|K4C947_SOLLC	84287.6	91554.9	88044.8	57974.3	55156.5	57428.3
>tr|K4C949|K4C949_SOLLC	59601.4	61511.7	70846.8	79337.3	90298.1	70399.8
>tr|K4C962|K4C962_SOLLC;>tr|K4D740|K4D740_SOLLC	48507.3	35345.8	41699.4	35993.3	32564.2	32190
>tr|K4C998|K4C998_SOLLC;>tr|K4DF02|K4DF02_SOLLC	72886.7	85298	87666	118360	129277	112375
>tr|K4C9E8|K4C9E8_SOLLC;>tr|K4DA00|K4DA00_SOLLC	151728	121290	124633	143478	145520	126313
>tr|K4C9G1|K4C9G1_SOLLC;>tr|K4D9W7|K4D9W7_SOLLC	109155	171287	128561	131341	159265	155419
>tr|K4C9G9|K4C9G9_SOLLC	8381.21	5583.6	11457.6	1284.1	Filtered	Filtered
>tr|K4C9K5|K4C9K5_SOLLC	29049.6	42655.7	51001.4	15309.8	24491.6	38605.7
>tr|K4C9N4|K4C9N4_SOLLC;>tr|K4DAA0|K4DAA0_SOLLC	204327	187178	202748	282551	273007	332655
>tr|K4C9P9|K4C9P9_SOLLC;>tr|Q8L6J9|Q8L6J9_TOBAC	8756.54	7219.03	7998.5	5005.79	8874.41	4548.41
>tr|K4C9Z6|K4C9Z6_SOLLC	8266.54	8861.24	5989.48	5255.41	6839.85	5856.49
>tr|K4CA08|K4CA08_SOLLC	7157	8610.23	7392.67	9765.25	9765.39	12378.4
>tr|K4CA47|K4CA47_SOLLC	6043.1	6584.21	Filtered	3103.43	Filtered	Filtered
>tr|K4CA55|K4CA55_SOLLC	159743	164723	161818	272752	276348	319118
>tr|K4CAC2|K4CAC2_SOLLC	86474.9	82917.4	81901.8	116833	89268.8	112232
>tr|K4CAD0|K4CAD0_SOLLC;>tr|K4CAD1|K4CAD1_SOLLC	7034.06	8449.18	7634.63	Filtered	7197.94	2639.72
>tr|K4CAE2|K4CAE2_SOLLC	15397.7	22236.8	20007.2	33583.6	25796.7	32233.7
>tr|K4CAE9|K4CAE9_SOLLC;>tr|K4CAF0|K4CAF0_SOLLC	314868	500729	512171	626838	586193	570514
>tr|K4CAF2|K4CAF2_SOLLC	34824	39858.1	37960	31224.3	30342.5	29908.3
>tr|K4CAH3|K4CAH3_SOLLC	20127	19331	24049.3	29830.8	31415	34656
>tr|K4CAJ2|K4CAJ2_SOLLC;>tr|K4CTN2|K4CTN2_SOLLC	101537	271066	181029	234793	174722	297607
>tr|K4CAL7|K4CAL7_SOLLC	2271.38	4417.14	3493.7	7784.5	8934.42	6713.7
>sp|Q84LB6|SUCB_SOLLC;>tr|K4CAN4|K4CAN4_SOLLC	15956.9	9264.74	9589.75	30297.5	24369.8	28546.5
>tr|K4CAR4|K4CAR4_SOLLC;>tr|K4DBM0|K4DBM0_SOLLC	68514	49381.3	47437.4	30080.1	31460.4	79133
>tr|K4CAW2|K4CAW2_SOLLC	77805.8	66477.1	60840.1	101979	97514	124004
>tr|K4CB11|K4CB11_SOLLC	293236	334695	332977	254207	265534	252938
>tr|K4CB31|K4CB31_SOLLC	425.665	Filtered	Filtered	2071.04	1765.73	Filtered
>tr|K4CB54|K4CB54_SOLLC	1323.15	Filtered	Filtered	Filtered	Filtered	Filtered
>tr|K4CB74|K4CB74_SOLLC	16698.8	11160.1	22704.4	7921.81	12282.6	4270.79
>tr|K4CBF0|K4CBF0_SOLLC	9873.09	7149	9044.81	21934.2	19805.6	24096.9
>tr|K4CBV6|K4CBV6_SOLLC	49499.2	62840.9	70487.8	81626.1	94046.8	66459.4
>tr|K4CC33|K4CC33_SOLLC	10809	11700.5	12394.9	27305.6	25516.6	24711.1
>tr|K4CC52|K4CC52_SOLLC	57397	44468.5	33944.2	61832.3	53944.8	66054.1
>tr|K4CCD2|K4CCD2_SOLLC;>tr|Q9FR30|Q9FR30_SOLLC	233116	261113	241116	237170	299632	284178
>tr|K4CCJ2|K4CCJ2_SOLLC;>tr|Q96578|Q96578_SOLLC	4635.23	5868.96	7534.59	11207.3	10334.5	9558.57
>tr|K4CCP7|K4CCP7_SOLLC	248792	183710	187051	98383.8	86727.5	129704
>tr|K4CD47|K4CD47_SOLLC	109114	121589	109251	137624	110970	213069
>tr|K4CDF4|K4CDF4_SOLLC	5247.3	5145.03	6191.68	8350.92	12635.6	7156.34
>tr|K4CE04|K4CE04_SOLLC	358499	346525	344354	444826	406939	367695
>tr|K4CE22|K4CE22_SOLLC	14172.9	12717	12699.3	13013.4	18558.1	23520.4
>tr|K4CEA5|K4CEA5_SOLLC	159199	146063	133857	169391	163859	198736
>tr|K4CEL4|K4CEL4_SOLLC	37566.8	44458.5	41162.1	34673.2	42804.6	58912.2
>tr|K4CEN4|K4CEN4_SOLLC;>tr|K4CK63|K4CK63_SOLLC	33504.7	22827.5	20628.3	Filtered	10344.4	Filtered
>tr|K4CEP2|K4CEP2_SOLLC	140635	132330	136275	208803	196511	259232
>tr|A0A0H5BGR5|A0A0H5BGR5_NICBE;>tr|K4CEU2|K4CEU2_SOLLC;>tr|Q5XMB8|Q5XMB8_TOBAC	5658.96	2834.05	Filtered	4383.91	Filtered	Filtered
>tr|K4CFL7|K4CFL7_SOLLC	18767	12792	10870.4	9313.49	7203.15	7217.61
>tr|K4CFM5|K4CFM5_SOLLC	86738.7	73364.1	75564.5	59053	45017.3	50607
>tr|K4CFR0|K4CFR0_SOLLC	17378.4	5985.89	7557.13	9105.41	10482.9	5047.1
>tr|K4CFX4|K4CFX4_SOLLC	120888	104025	97326.8	129237	141132	140451
>tr|K4CG46|K4CG46_SOLLC	31973.1	38664.3	46072.5	64569.4	86947.1	45584.2
>tr|K4CG47|K4CG47_SOLLC	3552.57	1739.96	1645.86	3917.82	7580.59	9187.93
>tr|K4CG60|K4CG60_SOLLC	21432.9	20295.1	22833.2	55939.2	52746.6	54366.3
>tr|K4CG62|K4CG62_SOLLC;>tr|Q9FSF6|Q9FSF6_TOBAC	117833	101579	101846	146874	127942	124032
>tr|K4CGD5|K4CGD5_SOLLC	14027.3	13373.5	15598.2	9373.11	7320.6	6065.3
>tr|K4CGE8|K4CGE8_SOLLC;>tr|Q946G3|Q946G3_TOBAC	2216.2	3924.48	5449.51	10910.7	16407.3	8878.75
>tr|K4CGI1|K4CGI1_SOLLC;>tr|Q9SE30|Q9SE30_SOLLC	3002.29	3231.87	3718.9	3735.6	Filtered	2827.07
>tr|K4CGI6|K4CGI6_SOLLC	284154	138474	146456	787598	726424	648857
>tr|K4CGL2|K4CGL2_SOLLC	59464.2	88409.8	84415.4	160543	148597	210463
>tr|K4CGM3|K4CGM3_SOLLC	254000	227658	198472	143544	140325	183608
>tr|K4CGN6|K4CGN6_SOLLC	3924.84	4551.43	4244.63	2829.36	2605.06	Filtered
>tr|K4CGU8|K4CGU8_SOLLC	60009.4	59436.2	60915.3	106379	118002	132242
>sp|P29766|RL8_SOLLC;>tr|K4CH72|K4CH72_SOLLC;>tr|K4CXI9|K4CXI9_SOLLC	55789.4	46398	52181.5	72044.9	71843.7	56242.9
>tr|K4CH79|K4CH79_SOLLC	27878.5	26643.7	31731.3	16387.6	32048.9	19964.9
>tr|K4CH99|K4CH99_SOLLC	46020	28782.3	33917.2	27131.6	12684.3	24894
>tr|K4CHA9|K4CHA9_SOLLC	4309.27	1167.58	109.144	Filtered	Filtered	295.935
>tr|K4CHH4|K4CHH4_SOLLC	13590.4	15866	16684.8	2307.86	4665.74	1562.59
>tr|K4CHJ6|K4CHJ6_SOLLC	11259.9	8625.17	13569.6	22870	27047.9	27275.9
>tr|K4CHR6|K4CHR6_SOLLC	148086	139261	128544	70354.2	74584.6	76621.5
>tr|K4CHX2|K4CHX2_SOLLC	378354	309612	275711	116543	105725	117372
>tr|K4CHY3|K4CHY3_SOLLC	72204.5	64709.2	48441.9	102200	94989.7	106134
>tr|K4CHY4|K4CHY4_SOLLC	294776	282966	219303	125126	120642	116868
>tr|K4CI93|K4CI93_SOLLC;>tr|K4CME5|K4CME5_SOLLC;>tr|K4DHA3|K4DHA3_SOLLC	81721.7	92896	88459.5	101120	100194	116014
>tr|K4CII8|K4CII8_SOLLC	30902.9	27907	27608	18600.6	17588.8	19990.7
>tr|K4CIR4|K4CIR4_SOLLC	46240.9	38762.3	45008.4	100638	84444	97458.2
>tr|K4CIV5|K4CIV5_SOLLC;>tr|K4CPI7|K4CPI7_SOLLC;>tr|Q9LKG0|Q9LKG0_SOLLC	39604.7	38176.5	42594.9	38928.8	48011.3	46194.6
>tr|K4CIZ7|K4CIZ7_SOLLC	47800.9	41752.3	34308.2	47603.9	39262.2	46765.1
>tr|K4CJ03|K4CJ03_SOLLC;>tr|K4CPY1|K4CPY1_SOLLC;>tr|K4DFR4|K4DFR4_SOLLC	Filtered	Filtered	Filtered	3929.8	Filtered	Filtered
>tr|K4CJ21|K4CJ21_SOLLC	4284.62	4470.36	4961.99	16365.8	15058	8433.1
>tr|K4CJ85|K4CJ85_SOLLC	258991	260739	248112	311613	294049	288167
>tr|K4CJ92|K4CJ92_SOLLC	3853.05	10071.5	3319.09	Filtered	7492.69	Filtered
>tr|K4CJD3|K4CJD3_SOLLC	10936.2	9601.84	7721.74	4330.01	Filtered	3235.25
>tr|K4CJH4|K4CJH4_SOLLC	53648.3	35732.2	36051.4	109925	89781.1	119314
>tr|K4CK47|K4CK47_SOLLC	27046.9	25345.3	24087.9	29380.6	28430.1	35410.9
>tr|K4CL50|K4CL50_SOLLC	Filtered	Filtered	Filtered	4142.21	Filtered	Filtered
>tr|K4CL75|K4CL75_SOLLC	395559	402034	376729	418262	430541	400736
>tr|K4CLA3|K4CLA3_SOLLC	645359	716505	732660	510924	529456	497641
>tr|K4CLQ6|K4CLQ6_SOLLC;>tr|Q9AWB8|Q9AWB8_SOLLC;>tr|Q9FR61|Q9FR61_SOLLC	Filtered	Filtered	728.519	5294.54	4327.64	1765.71
>tr|K4CM08|K4CM08_SOLLC	48865.8	79940	75250.7	86065.6	130229	103057
>tr|K4CM57|K4CM57_SOLLC	30076.4	61225.9	66709.3	91420.8	73884.6	65113.5
>tr|K4CM58|K4CM58_SOLLC	5277.75	15905.8	9392.19	8651.88	13935.3	13473.5
>tr|K4CMH3|K4CMH3_SOLLC	382.487	Filtered	Filtered	849.468	787.359	Filtered
>tr|K4CMT7|K4CMT7_SOLLC;>tr|K4DH88|K4DH88_SOLLC	95657	153617	158951	180587	217620	192000
>tr|K4CMU2|K4CMU2_SOLLC	21298.1	4547.54	10782.6	Filtered	Filtered	Filtered
>tr|K4CMY9|K4CMY9_SOLLC	993320	816461	866533	480520	455757	508214
>tr|K4CN08|K4CN08_SOLLC	2414.34	7227.75	1982.46	Filtered	119460	Filtered
>tr|K4CN10|K4CN10_SOLLC	1591.3	Filtered	832.289	Filtered	Filtered	Filtered
>tr|K4CND0|K4CND0_SOLLC;>tr|K4CND1|K4CND1_SOLLC	65816.7	75828.3	78257	83157.1	92111.9	75018.3
>tr|K4CNE7|K4CNE7_SOLLC	7295.45	9830	15059	4859.46	7095.83	6555.59
>tr|K4CNE8|K4CNE8_SOLLC	8244.12	8174.46	4594.11	13151.8	Filtered	7579.64
>tr|K4CNF1|K4CNF1_SOLLC;>tr|K4CNF2|K4CNF2_SOLLC	Filtered	Filtered	5264.14	10475.1	11946.9	9999.61
>tr|K4CNG0|K4CNG0_SOLLC	109955	137033	138381	78699.8	69309.9	51882.2
>tr|K4CNR6|K4CNR6_SOLLC;>tr|Q941R1|Q941R1_SOLLC	33260.5	31400.1	46324.8	23122.7	21599.5	23559.8
>tr|K4CNR8|K4CNR8_SOLLC	7618.05	10024.5	9170.32	21871.7	6622.58	7507.75
>tr|K4CNS0|K4CNS0_SOLLC	116288	116536	105040	192190	180388	241084
>tr|K4CNS6|K4CNS6_SOLLC	135420	130401	139046	55261.2	47838.5	59774.6
>tr|K4CNT4|K4CNT4_SOLLC	5749.68	6893.84	4735.01	11219.7	8781.24	16249.9
>tr|K4CP05|K4CP05_SOLLC	15554.3	7497.74	9596.83	Filtered	3643.84	Filtered
>tr|K4CP14|K4CP14_SOLLC;>tr|K4CXS7|K4CXS7_SOLLC	15689.1	12483.3	13230	18036.2	16632.6	23514.7
>tr|K4CPC2|K4CPC2_SOLLC	40007.4	43510.7	38612.2	51587.5	48763.7	48649.9
>tr|K4CPN9|K4CPN9_SOLLC	181128	148589	144192	240160	235284	240023
>tr|K4CPX9|K4CPX9_SOLLC	108051	82739.4	79378.9	43317.4	37561.1	45881.8
>tr|K4CPY0|K4CPY0_SOLLC	60713.2	52374	61101	43865.1	49443.7	67546.7
>tr|K4CQ60|K4CQ60_SOLLC	40590.2	49142.1	113265	21019.1	Filtered	96557.6
>tr|K4CQB5|K4CQB5_SOLLC	109677	131728	125338	194142	183839	192074
>tr|K4CQE5|K4CQE5_SOLLC	97685.9	95594.6	96494.7	52987	56565.8	59788.6
>tr|K4CQH4|K4CQH4_SOLLC	111411	89968.1	82289.2	39998.9	39444.7	48480
>tr|K4CQQ1|K4CQQ1_SOLLC	37897.2	43882.2	35069.1	43839.4	43257.4	45027.1
>tr|K4CQR5|K4CQR5_SOLLC	5507.93	2538.36	3117.91	3109.52	1098.67	2548.74
>tr|K4CQV5|K4CQV5_SOLLC	367852	276130	253877	242911	221424	261967
>sp|Q43497|MDAR_SOLLC;>tr|K4CQW8|K4CQW8_SOLLC	107229	107550	106928	264480	240086	256749
>tr|K4CQX2|K4CQX2_SOLLC;>tr|Q95DV5|Q95DV5_TOBAC;>tr|Q9M436|Q9M436_TOBAC	65323.2	88398.1	85828.2	38744.5	55643.7	44526.9
>tr|K4CR11|K4CR11_SOLLC	8716.95	7785.9	9913.74	Filtered	Filtered	Filtered
>tr|K4CR23|K4CR23_SOLLC	11690.9	6021.15	8713.46	3647.03	5033.83	3974.17
>tr|K4CRF6|K4CRF6_SOLLC	11219.5	12387.6	10640	10621.7	11642.7	14790.5
>tr|K4CRN4|K4CRN4_SOLLC	5363.8	5412.27	5028.09	Filtered	1059.4	2211.48
>tr|K4CRS9|K4CRS9_SOLLC	2836087	3.24483e+06	3403100	4.14294e+06	4443049	3297738
>tr|K4CSD7|K4CSD7_SOLLC	74395	70461	62566.2	84589.6	73498.9	84089.3
>tr|K4CSN4|K4CSN4_SOLLC	17478.6	14780.8	16633.8	8117.42	7497.91	6885.89
>tr|K4CTF6|K4CTF6_SOLLC	105060	104321	100228	140939	135989	176324
>tr|K4CTF8|K4CTF8_SOLLC	50221.5	48810	51449.1	59650.8	57920.4	105079
>tr|K4CU43|K4CU43_SOLLC	338699	309459	549294	380840	331677	898509
>tr|K4CU78|K4CU78_SOLLC	157325	140734	131690	215896	200269	258145
>tr|K4CUC1|K4CUC1_SOLLC	787.05	Filtered	Filtered	50222.5	42087.9	52351.4
>tr|K4CUE5|K4CUE5_SOLLC;>tr|Q9XEJ6|Q9XEJ6_SOLLC	492588	560042	538813	262111	286163	349107
>tr|K4CUF4|K4CUF4_SOLLC	201210	184520	195607	158741	163690	208800
>tr|K4CUJ9|K4CUJ9_SOLLC	18164.9	27388.8	26381	37346.4	36691.7	31039.7
>tr|K4CV19|K4CV19_SOLLC	1884.31	6280.71	7183.33	Filtered	6576.96	2740.87
>tr|K4CV42|K4CV42_SOLLC	9699.66	12036.9	1222.26	Filtered	Filtered	12467.7
>tr|K4CV90|K4CV90_SOLLC	12867.4	26698.9	27281.8	24622.3	38860.9	30004.7
>tr|K4CVU5|K4CVU5_SOLLC	2129.96	3352.52	4204.13	Filtered	2612.97	2084.68
>tr|K4CW40|K4CW40_SOLLC	316164	334405	319106	820512	748823	914929
>tr|K4CW67|K4CW67_SOLLC	12519.5	9525.32	11679	Filtered	9291.77	8130
>tr|K4CW69|K4CW69_SOLLC	54603.9	57611.3	34295.3	82839.1	85085.2	102826
>tr|K4CW78|K4CW78_SOLLC	24887.7	27609.4	25391.1	27144	24918.1	34197.9
>tr|K4CWE4|K4CWE4_SOLLC	13899	12698.5	11242.1	32451.6	33359.6	33084.7
>tr|K4CWH3|K4CWH3_SOLLC	5389.57	3950.93	4472.94	7063.9	9448.74	12967
>tr|K4CWK1|K4CWK1_SOLLC	22703.8	23583.1	23705.1	17228.7	9025.64	10895.8
>tr|K4CWM3|K4CWM3_SOLLC	8007.64	11246.4	34372.8	8130.35	45984.4	38455
>tr|K4CWQ3|K4CWQ3_SOLLC	8768.01	18985.3	Filtered	Filtered	Filtered	Filtered
>tr|K4CWR9|K4CWR9_SOLLC	7991.11	8451.53	4712.41	4029.92	12459.5	5177.24
>tr|K4CWS1|K4CWS1_SOLLC	5794.78	Filtered	8162.7	Filtered	Filtered	Filtered
>tr|K4CWW3|K4CWW3_SOLLC	1693.43	2409.7	1845.07	Filtered	Filtered	Filtered
>tr|K4CWX5|K4CWX5_SOLLC	1960.5	5974.1	4058.61	5134.24	5390.34	3049.27
>tr|K4CX44|K4CX44_SOLLC	63362.4	45811.6	46361.3	33244.8	33638.4	48332.8
>tr|K4CX59|K4CX59_SOLLC	28375	4427.3	23700.9	38997.4	35185.3	32123.8
>tr|K4CXD5|K4CXD5_SOLLC	143548	141590	132133	63804	64320	71943.6
>tr|K4CXD9|K4CXD9_SOLLC	60482.7	72591.4	79639.2	111091	123954	132050
>tr|K4CXF5|K4CXF5_SOLLC	8817.46	9093.6	7409.31	27732.9	26567.3	33643.5
>tr|K4CXG5|K4CXG5_SOLLC	6798.14	38047	78121.7	60935.2	62603	76241.8
>tr|K4CXM0|K4CXM0_SOLLC	11383.5	2185.76	1411.89	1347.3	Filtered	Filtered
>tr|K4CXN5|K4CXN5_SOLLC	46018.2	42250.1	40604	64984.1	55858.1	68668.9
>tr|K4CXP8|K4CXP8_SOLLC;>tr|K4DCV8|K4DCV8_SOLLC	100.134	3171.83	8962.29	35629.7	28534.6	31822.9
>tr|K4CXT9|K4CXT9_SOLLC	12822.4	28154.9	24625.2	2655.83	7857.19	Filtered
>tr|K4CXU1|K4CXU1_SOLLC	126778	375538	452402	1.57311e+06	1.71669e+06	3.34752e+06
>tr|K4CXW3|K4CXW3_SOLLC	31502.5	15653.4	17434.1	18941.4	13826.2	16283.3
>tr|K4CXX8|K4CXX8_SOLLC	7163.61	3890.35	9937.27	14219	16956.2	21089.6
>tr|K4CXX9|K4CXX9_SOLLC	13299.8	8916.84	10276.1	Filtered	4227.6	4900.48
>tr|K4CYL4|K4CYL4_SOLLC;>tr|Q6RJS4|Q6RJS4_TOBAC	18146.9	17923	20352	17746.8	18365	17998.9
>tr|K4CYU9|K4CYU9_SOLLC;>tr|Q3SC82|Q3SC82_SOLLC	78223.7	73272.5	72778.8	87612.6	80175.1	74515.9
>tr|K4CYV4|K4CYV4_SOLLC	538396	489731	504318	359368	350827	408839
>tr|K4CZF1|K4CZF1_SOLLC	15500	16401.8	18179.9	34020.9	40614.8	46189.3
>tr|K4D054|K4D054_SOLLC	47625.3	34636.5	34591.4	57024.3	55474.4	75598
>tr|K4D0C8|K4D0C8_SOLLC	18857.5	22314.3	28477	13353.2	20071	15030.9
>tr|K4D0E5|K4D0E5_SOLLC	103802	62040	60101.8	117828	71820	124351
>tr|K4D102|K4D102_SOLLC	9779.82	9169.94	16528	20396.3	22210.9	26383.2
>tr|K4D140|K4D140_SOLLC	72252.8	63988.6	54173.6	73492.2	68041.5	64995.2
>tr|K4D180|K4D180_SOLLC	210712	177679	179113	137668	151503	155886
>tr|K4D184|K4D184_SOLLC	56135	63566.9	53747.4	101076	95876.2	114854
>tr|K4D1P2|K4D1P2_SOLLC;>tr|O82004|O82004_SOLLC;>tr|Q9ZNX1|Q9ZNX1_TOBAC	9277.67	5771.93	13842.8	18016.3	18722.2	18503.1
>tr|K4D1U4|K4D1U4_SOLLC	33502.8	33092.2	33509.6	25192.6	22442.8	31369.1
>tr|K4D245|K4D245_SOLLC	16993.5	13648.7	13779.3	39903	30139	40650.5
>tr|K4D246|K4D246_SOLLC	10164.5	19767.2	25138.1	12246.7	12910	4007.96
>tr|K4D258|K4D258_SOLLC	17231.2	12866.1	11292.8	15444	18828.2	16481.5
>tr|K4D2A4|K4D2A4_SOLLC	88073	98298.8	97934.7	102867	101594	106592
>tr|K4D2B6|K4D2B6_SOLLC	49233.2	65875.7	60988.3	62904.1	73427	68624.9
>tr|K4D2D7|K4D2D7_SOLLC;>tr|K4D2U9|K4D2U9_SOLLC	63029.2	66727.8	74885.7	97395.8	98085.9	91348.5
>tr|K4D2I1|K4D2I1_SOLLC	15315.6	11910.8	15764.8	24308.1	21607.2	28955.5
>tr|K4D2M9|K4D2M9_SOLLC	410.917	1438.58	409.084	159.263	772.444	Filtered
>tr|K4D2P9|K4D2P9_SOLLC	5478.16	6264.89	5734.92	7149.89	6843.42	7300.46
>tr|K4D2Y1|K4D2Y1_SOLLC	13603.4	23721.9	20606.3	13772	15726.4	6653.99
>tr|K4D2Z0|K4D2Z0_SOLLC	14518	7546.22	8107.68	22557.6	14834.4	19179.2
>tr|K4D304|K4D304_SOLLC;>tr|Q76MF3|Q76MF3_TOBAC	72398.8	87643.9	87678.1	188768	168561	243147
>tr|K4D311|K4D311_SOLLC	16923.2	8739.15	9629.42	23551.9	14816.5	22928.5
>tr|K4D338|K4D338_SOLLC	2069.7	4817.22	4136.98	1778.67	3755.78	Filtered
>tr|K4D340|K4D340_SOLLC	7925.02	4301.61	6551.84	10677.1	10475.9	5821.98
>tr|K4D3B5|K4D3B5_SOLLC	540872	586059	567756	537541	583075	559719
>tr|K4D3D6|K4D3D6_SOLLC	Filtered	1223.81	Filtered	Filtered	Filtered	Filtered
>tr|K4D3F1|K4D3F1_SOLLC;>tr|K4D9U0|K4D9U0_SOLLC	2144.73	3436.07	3099.97	1177.11	Filtered	1299.7
>tr|K4D3F2|K4D3F2_SOLLC	51579.5	48561.8	41571.9	73905.2	52825.7	90745.1
>tr|K4D3F8|K4D3F8_SOLLC	16282.7	20359.5	19272.1	18456.6	56112.9	52889.6
>tr|K4D3J1|K4D3J1_SOLLC	Filtered	Filtered	Filtered	Filtered	Filtered	428.24
>tr|K4D3L7|K4D3L7_SOLLC	24764.9	26969.4	32430.4	38824.1	33066.6	32079.8
>tr|K4D3M1|K4D3M1_SOLLC	16306.8	19919	19884.1	28625.5	27199.6	24120.3
>tr|K4D3P5|K4D3P5_SOLLC;>tr|K4D465|K4D465_SOLLC	52103.6	55816.8	57866.1	85355.2	82895.7	78224
>tr|K4D3Q1|K4D3Q1_SOLLC	12606.3	4103.39	2495.52	7299.92	3598.59	10488.9
>tr|K4D435|K4D435_SOLLC	33305.3	43516.5	45262.8	50312.1	58372.3	43539
>tr|K4D448|K4D448_SOLLC	104699	66521.1	65869.9	29975.8	32557.6	24273.6
>tr|K4D4A4|K4D4A4_SOLLC	15470	17073.3	14409.3	16562.5	19499.6	7921.4
>tr|K4D4L5|K4D4L5_SOLLC	14337.3	16125.9	13431.2	8217.58	9724.34	8566.22
>tr|K4D4L9|K4D4L9_SOLLC	12390.5	10619.9	9728.07	8778.13	10424.4	11299.5
>tr|K4D4X3|K4D4X3_SOLLC	2718.8	Filtered	2211.15	3287.48	7269.45	5031.25
>tr|K4D4Y1|K4D4Y1_SOLLC	68286.5	48946.6	45299.7	52022.7	51248	34144.9
>tr|K4D5C2|K4D5C2_SOLLC	391756	394182	366486	243336	247261	283826
>tr|K4D5D8|K4D5D8_SOLLC	13608.7	7124.07	16828.9	Filtered	Filtered	5174.09
>tr|K4D5F9|K4D5F9_SOLLC	60164.8	47305.4	48810.6	54463	46882.5	77030.3
>tr|K4D5G2|K4D5G2_SOLLC	30425.7	30215.6	27078.6	15052.3	14701.5	19961
>tr|K4D5K8|K4D5K8_SOLLC;>tr|Q5KTN4|Q5KTN4_TOBAC;>tr|Q75ZE1|Q75ZE1_TOBAC;>tr|Q75ZE2|Q75ZE2_TOBAC	40185.8	52339.8	88123.4	178732	158653	82129
>tr|K4D5V2|K4D5V2_SOLLC	2167.57	2488.51	3590.33	7831.77	6960.86	7500.57
>tr|K4D5Z8|K4D5Z8_SOLLC	58239.2	65238.9	65164	69872.4	42634.2	71630.7
>tr|K4D601|K4D601_SOLLC	64412.5	64826.8	63715.9	57872.9	65391.8	70457.4
>tr|K4D612|K4D612_SOLLC	Filtered	Filtered	Filtered	Filtered	Filtered	326.447
>tr|K4D6C1|K4D6C1_SOLLC	2141.05	3471.49	558.455	Filtered	2162.51	Filtered
>tr|K4D6L1|K4D6L1_SOLLC	7655.79	22250.9	17440.9	22744.9	18669.7	17642.3
>tr|K4D6M8|K4D6M8_SOLLC	7058.11	6637.09	6718.3	576.563	773.553	Filtered
>tr|K4D6Y2|K4D6Y2_SOLLC	8051.78	8494.88	7110.4	1587.52	1723.31	2196.28
>tr|K4D7F1|K4D7F1_SOLLC	24898	21137.5	21278.2	31532.2	29959	24907.4
>tr|K4D814|K4D814_SOLLC	3033.39	1444.73	2573.73	8389.79	10121.1	12608.7
>tr|K4D834|K4D834_SOLLC	78837.5	76559.2	79395.6	59077.7	62321	59666.8
>tr|K4D891|K4D891_SOLLC	5535.26	13194.3	18316.2	13513.8	10116.1	22431.1
>tr|K4D8S6|K4D8S6_SOLLC	1990.88	2695.58	2316.08	6244.92	7255.38	6738.43
>tr|K4D925|K4D925_SOLLC;>tr|K4D930|K4D930_SOLLC;>tr|P93767|P93767_SOLLC	204744	282700	291342	598189	578819	465266
>tr|K4D9P9|K4D9P9_SOLLC	9164.53	Filtered	Filtered	Filtered	Filtered	Filtered
>tr|K4D9W3|K4D9W3_SOLLC	2567.93	2389.24	1624.2	Filtered	Filtered	653.292
>tr|K4DA39|K4DA39_SOLLC	65413.1	66558.6	65379.2	66955.2	57142.2	60697.5
>tr|K4DA57|K4DA57_SOLLC	13343.5	10947.7	657.777	6897.3	Filtered	Filtered
>tr|K4DA96|K4DA96_SOLLC	830.583	Filtered	Filtered	1395.9	Filtered	Filtered
>tr|K4DAD5|K4DAD5_SOLLC	1.05492e+06	1.00204e+06	983943	450543	419466	497501
>tr|K4DAK6|K4DAK6_SOLLC	27778.4	25411.7	28158.9	37407.1	38769.2	46219.6
>tr|K4DAV2|K4DAV2_SOLLC	47958.3	50789.9	49106.7	98941.9	96128	119894
>tr|K4DAZ4|K4DAZ4_SOLLC	1589.73	1928.68	2776.92	2148.08	1476.29	Filtered
>tr|K4DB31|K4DB31_SOLLC;>tr|K4DB32|K4DB32_SOLLC	30428.9	19073.8	27323.7	34074.5	36491.1	28234.4
>tr|K4DB46|K4DB46_SOLLC	16872.5	16888.7	14795.8	29497.1	25614.4	30806.9
>tr|K4DB56|K4DB56_SOLLC	4226.19	3779.16	4671.36	2622.98	5891	5406.89
>tr|K4DBA1|K4DBA1_SOLLC	257103	339444	263005	337584	298860	420869
>tr|K4DBC4|K4DBC4_SOLLC	3238.75	1923.38	1815.9	7446.43	4736.66	6048.11
>tr|K4DBF8|K4DBF8_SOLLC	3778.46	3418.24	10214.5	6901.41	5948.41	14217.8
>tr|K4DBN8|K4DBN8_SOLLC	17616.2	15207.6	14372.7	4707.33	2633.43	5274.25
>tr|K4DBR8|K4DBR8_SOLLC	30833.5	11241.2	11975.1	11223.8	16305.5	10286
>tr|K4DBU5|K4DBU5_SOLLC	22288.4	30762.5	30499.3	26097.6	25691.6	26795
>tr|K4DBV1|K4DBV1_SOLLC	8190.87	7058.12	10088.6	19222.4	21783	19983.6
>tr|K4DBW0|K4DBW0_SOLLC	13683.2	21272.6	18327.7	24024.8	22205.4	28100.9
>tr|K4DC02|K4DC02_SOLLC	199860	218974	216651	315169	333485	359628
>tr|K4DC13|K4DC13_SOLLC	69365.9	73191.2	73351.8	40167.2	42786.7	61365.4
>tr|K4DC28|K4DC28_SOLLC;>tr|K4DC29|K4DC29_SOLLC	12377.6	4162.12	7145.39	Filtered	1049.58	Filtered
>tr|K4DC32|K4DC32_SOLLC	49726.1	47389.1	53183.5	40372.4	37301	54817.9
>tr|K4DC48|K4DC48_SOLLC	16334.1	7996.28	6422.31	27479.1	7565.1	14596.9
>tr|K4DC86|K4DC86_SOLLC	44460.9	31457.4	33580.8	18866.6	10338.8	19652.5
>tr|K4DCC5|K4DCC5_SOLLC	53818	53303.8	54538	46749.6	40820.7	39726.5
>tr|K4DCH1|K4DCH1_SOLLC	75808.2	99182.7	110837	43970.2	45383	51887.8
>tr|K4DCL4|K4DCL4_SOLLC	119604	185923	214029	163194	190100	203634
>tr|K4DCP3|K4DCP3_SOLLC	1923.36	60676	144846	65845.3	49793	50348.9
>tr|K4DCR6|K4DCR6_SOLLC	Filtered	28603.1	31749.9	Filtered	29067.3	33344.8
>tr|K4DCW0|K4DCW0_SOLLC	70936.1	73407	108304	141195	216444	129477
>tr|K4DDQ3|K4DDQ3_SOLLC	20304	15889.9	13287.5	18608.3	10890.5	17964.9
>tr|K4DF56|K4DF56_SOLLC	2188.84	2355.86	1581.31	Filtered	1761.75	Filtered
>tr|K4DF81|K4DF81_SOLLC	5409353	5285988	4289555	2555499	2692460	2.8212e+06
>tr|K4DFA0|K4DFA0_SOLLC	11703.2	8821.2	9458.97	12647.7	14895.5	14685.5
>tr|K4DFC1|K4DFC1_SOLLC;>tr|V5YN12|V5YN12_SOLLC	6354.47	7084.25	6563.11	9660.54	4582.52	7208.46
>sp|P37222|MAOC_SOLLC;>tr|K4DFE6|K4DFE6_SOLLC;>tr|O04935|O04935_SOLLC;>tr|Q006P9|Q006P9_TOBAC	23267.3	28045	65968.5	15762.5	28126.4	40601.4
>tr|K4DFF7|K4DFF7_SOLLC	23034.2	23540.3	24380.6	10429.9	13647	10060.9
>tr|K4DFU3|K4DFU3_SOLLC	51510.7	40154.1	38468.4	91704.9	80859.9	79921.5
>tr|K4DFV3|K4DFV3_SOLLC	112549	183327	163435	273090	135229	254641
>tr|K4DG14|K4DG14_SOLLC	38945.7	42695.8	53051.5	59672.8	44872.1	54595.6
>tr|K4DGZ2|K4DGZ2_SOLLC	15589.3	10387.1	12658.3	27088.8	14548.6	17140.6
>tr|K4DH15|K4DH15_SOLLC	41022.8	22900.1	31822	42596.4	38439.1	65504.4
>tr|K4DH36|K4DH36_SOLLC	457324	264347	295011	295586	237663	261920
>tr|K4DH44|K4DH44_SOLLC	16678.8	15615	15620.1	15383.3	15118.7	21859.2
>tr|K4DH69|K4DH69_SOLLC	30489	24573.7	23521.2	29277.9	29093.7	36445.3
>tr|K4DHC8|K4DHC8_SOLLC	2700.17	10400.6	10733.7	6579.44	15728.7	11444.7
>tr|K4DHI9|K4DHI9_SOLLC	277.187	Filtered	Filtered	Filtered	Filtered	Filtered
>tr|K4DHQ6|K4DHQ6_SOLLC	Filtered	1059.48	1694.56	Filtered	Filtered	Filtered
>tr|K4DHR2|K4DHR2_SOLLC	252213	259903	256691	154797	155405	203254
>sp|P62980|RS27A_SOLLC;>tr|K4DHR7|K4DHR7_SOLLC;>tr|K4DHS4|K4DHS4_SOLLC;>tr|O49906|O49906_TOBAC;>tr|Q45FL8|Q45FL8_TOBAC;>tr|Q5EC25|Q5EC25_NICBE	97182.7	61136.6	76251.3	153351	207400	185558
>tr|K4DHT2|K4DHT2_SOLLC	96160.7	100430	92895.4	43509	46203.7	52930
>tr|K4DHU7|K4DHU7_SOLLC	6517.52	18774.8	20566.5	618.267	25167.4	11748.8
>tr|K4DI37|K4DI37_SOLLC	237905	263884	262161	135231	148838	152766
>tr|K7ZLE1|K7ZLE1_NICBE	315234	264145	256412	474022	323628	412292
>tr|K9JIM2|K9JIM2_NICAT	4168.31	2686.86	4374.07	853.545	Filtered	1040.69
>tr|K9LZ88|K9LZ88_NICBE;>tr|Q9M6E6|Q9M6E6_TOBAC	6653.41	6840.21	4925.62	14596.3	13950.7	14919.3
>tr|L0SS91|L0SS91_TOBAC	7421.69	6342.09	7355.61	2963.68	772.666	Filtered
>sp|Q9M7N6|MAF1_SOLLC	859.407	330.77	Filtered	Filtered	Filtered	Filtered
>tr|O04361|O04361_TOBAC;>tr|Q45Q24|Q45Q24_NICBE	2807.93	2388.06	4681.53	15881.1	18480.8	23701.6
>tr|O04946|O04946_TOBAC	375288	342424	321824	424374	428011	483241
>tr|O22402|O22402_TOBAC	49993.8	48883	48567.9	58245.5	62268.3	64166.4
>tr|O22435|O22435_TOBAC	3816.27	4255.73	4239.79	4749.39	Filtered	2677.05
>tr|O24132|O24132_TOBAC	51670.8	50706.1	47589.5	82673.2	93537	105966
>tr|O24135|O24135_TOBAC	9683.57	7407.74	7817.76	26029.2	20808.9	21812.6
>tr|O24136|O24136_TOBAC	948034	988148	976491	736893	726218	950941
>tr|O24141|O24141_TOBAC	70567.8	54287	46364.2	118308	119031	128790
>tr|O64444|O64444_NICSY	1.16378e+06	954820	1.20667e+06	1.0756e+06	1.06188e+06	1.09585e+06
>tr|O64446|O64446_NICSY;>tr|O64450|O64450_NICSY	7865589	8.10952e+06	8954542	8881189	9332087	8000955
>tr|O64449|O64449_NICSY	706792	258635	1.65972e+06	941061	942894	1.16198e+06
>tr|O65820|O65820_SOLLC	78224.4	89610	95755.6	118229	127908	128347
>tr|O65851|O65851_TOBAC	Filtered	553.179	298.502	Filtered	Filtered	253.861
>tr|O81101|O81101_TOBAC	14348.8	8761.24	8803.96	17792.9	14848.9	14868.5
>tr|O81536|O81536_SOLLC	107038	118555	119159	168343	177636	213040
>sp|P12372|PSAD_SOLLC	5757740	5.79209e+06	5.79675e+06	6.15846e+06	6632690	7402753
>sp|P14831|SODCP_SOLLC;>tr|Q7XAV2|Q7XAV2_SOLLC	34170.8	21328.4	18628.4	74955.5	47046.1	54137.8
>sp|P17340|PLAS_SOLLC	997752	998766	984353	1.10371e+06	1.08272e+06	1.54479e+06
>sp|P38546|RAN1_SOLLC;>sp|P38547|RAN2_SOLLC;>tr|Q6J9G2|Q6J9G2_NICSY	133214	130221	126094	164853	164726	171326
>tr|P93393|P93393_TOBAC;>tr|Q75VJ8|Q75VJ8_TOBAC;>tr|Q75VJ9|Q75VJ9_TOBAC	Filtered	1094.77	2053.27	Filtered	1731.14	Filtered
>tr|P93769|P93769_TOBAC	931493	1.03626e+06	1.01662e+06	1.44944e+06	1.60251e+06	1.47856e+06
>sp|Q40163|PSBR_SOLLC	78972	84475.4	151427	88071	73012.2	69882.8
>tr|Q069K2|Q069K2_NICSU	713208	722708	811636	678425	692294	743724
>tr|Q07A09|Q07A09_NICLS;>tr|Q9FXL9|Q9FXL9_TOBAC;>tr|Q9SLW6|Q9SLW6_TOBAC	26819.8	16068.1	14892.4	34563.1	30734.4	28382.9
>tr|Q07A10|Q07A10_NICLS	49816.3	49371.1	45544.8	42322.5	40791.8	33881
>tr|Q08194|Q08194_TOBAC;>tr|Q08196|Q08196_TOBAC;>tr|Q7DLN2|Q7DLN2_TOBAC	42632.3	52780.3	50383.9	128039	141251	122133
>tr|Q0MW94|Q0MW94_TOBAC	37388.3	26401.7	28604.9	8603.39	9114.49	9644.93
>tr|Q0PWS5|Q0PWS5_TOBAC	1.11863e+06	1.29991e+06	1.20826e+06	1.22077e+06	1.24648e+06	1.20618e+06
>tr|Q0PWS6|Q0PWS6_TOBAC	102821	127370	146642	135323	141322	126165
>tr|Q0PWS7|Q0PWS7_TOBAC	1.56733e+06	2.13893e+06	2191029	2.34715e+06	2434229	2.1637e+06
>tr|Q152U7|Q152U7_SOLLC;>tr|Q152U8|Q152U8_SOLLC;>tr|Q8S939|Q8S939_TOBAC	3015.44	2137.89	3450.55	6008.8	7781.97	6593.75
>tr|Q1HER6|Q1HER6_NICBE	7534.86	8031.23	7670.98	16830.7	15351.8	20063.2
>tr|Q1L5W2|Q1L5W2_NICLS	Filtered	3669.86	Filtered	Filtered	Filtered	Filtered
>tr|Q1PCD2|Q1PCD2_SOLLC	18096.5	22256.1	19664.3	32398.9	33954.6	28808
>tr|Q1WL50|Q1WL50_NICBE	226347	160284	192048	204009	181076	264597
>tr|Q2LAH0|Q2LAH0_NICBE	857810	1.19268e+06	1.23692e+06	709956	947357	669556
>tr|Q2LAH1|Q2LAH1_NICBE	285726	379698	353335	361171	327132	247687
>tr|Q2LFC1|Q2LFC1_NICBE	12545.1	12941.3	9981.34	Filtered	3097.09	Filtered
>tr|Q2XNF9|Q2XNF9_TOBAC	2813.95	2903.68	585.77	515.969	6490.66	4172.06
>tr|Q3C2L6|Q3C2L6_SOLLC	7613.93	4612.88	2791.53	6778.91	8171.01	5311.11
>tr|Q3LAG5|Q3LAG5_TOBAC;>tr|Q6STL6|Q6STL6_NICPL;>tr|S5ZIN5|S5ZIN5_NICAT	35709.7	45854.4	42632.2	31080.1	31672.6	33546.3
>tr|Q40130|Q40130_SOLLC;>tr|Q9LEG5|Q9LEG5_SOLLC	26936.5	33906.2	31093	46432.5	40671.3	63902.9
>tr|Q40403|Q40403_NICPL	268733	265532	253233	336431	335384	326345
>tr|Q40425|Q40425_NICSY	135853	103262	101845	229401	190414	289696
>tr|Q40434|Q40434_NICSY	2117064	2.53954e+06	2559447	2672135	2.86901e+06	3616052
>tr|Q40480|Q40480_TOBAC	64336.2	62447.5	60622.1	98385.9	92189.2	87849.4
>tr|Q40493|Q40493_TOBAC	6246.15	6782.45	9229.83	21220.7	20169.6	16773.4
>tr|Q40501|Q40501_TOBAC	35968.9	39478.3	42708	72643.2	63571.2	49689.1
>tr|Q40581|Q40581_TOBAC	6015.41	2597.81	3097.07	1222.11	1380.74	3470.71
>tr|Q42932|Q42932_NICPL;>tr|Q9SPD5|Q9SPD5_SOLLC	47406.8	77620.6	73744.7	124221	123253	102534
>tr|Q42939|Q42939_NICSY	11494.7	17579.8	20433.1	8575.72	7876.01	3206.21
>tr|Q42941|Q42941_TOBAC	200440	166390	159232	482250	447990	598708
>tr|Q42950|Q42950_TOBAC	21948.4	14573	13727.9	13816.9	17184.1	22195.4
>tr|Q43797|Q43797_TOBAC	106631	163791	172412	124040	119220	99840.6
>tr|Q43800|Q43800_TOBAC;>tr|R4S2V6|R4S2V6_NICBE	3220.88	359.873	Filtered	17459.1	12982.7	15118.7
>tr|Q43801|Q43801_TOBAC	16997.6	14040.7	15471.1	16570.2	15969	11795.3
>tr|Q45Q23|Q45Q23_NICBE	30939.4	29973.1	32979.3	118953	121557	139430
>tr|Q52JJ5|Q52JJ5_NICBE	11038.2	11103.2	10558	3127.59	8119.31	Filtered
>tr|Q53HY5|Q53HY5_TOBAC	20954.2	23842.5	25030.5	16545.7	15083	18918.2
>tr|Q5DKU6|Q5DKU6_TOBAC;>tr|Q5DKU8|Q5DKU8_TOBAC	3142.54	3095.28	2732.81	4793.8	6901.22	5369.85
>tr|Q5DKU9|Q5DKU9_TOBAC	2841.88	12255.8	2699.76	2487.37	1625.75	1193.64
>tr|Q5DT22|Q5DT22_TOBAC	4352.06	2854.74	7509.16	Filtered	394.78	Filtered
>tr|Q5EEQ1|Q5EEQ1_NICBE	355177	373462	398949	304426	321614	280103
>tr|Q5K4L4|Q5K4L4_TOBAC	Filtered	951.038	Filtered	Filtered	Filtered	Filtered
>tr|Q5KTN5|Q5KTN5_TOBAC;>tr|Q75ZE3|Q75ZE3_TOBAC	184478	133321	135619	153045	132456	176986
>tr|Q5KTN6|Q5KTN6_TOBAC;>tr|Q948K4|Q948K4_TOBAC	107138	474008	454742	721936	682052	505307
>tr|Q5M9V4|Q5M9V4_TOBAC	2.4465e+06	2600190	2.2401e+06	2.72592e+06	2.58306e+06	2.8965e+06
>tr|Q5M9Z2|Q5M9Z2_TOBAC	Filtered	Filtered	Filtered	2895.5	Filtered	Filtered
>tr|Q5MA02|Q5MA02_TOBAC	14380.4	40114.4	Filtered	42004.7	50640.2	56222.4
>tr|Q5MA26|Q5MA26_TOBAC	12966.8	19300.1	22116.6	24201	29569.4	35614
>tr|Q5NE18|Q5NE18_SOLLC	20093.8	15363.6	16359.7	95630.7	88760.4	105780
>tr|Q5QJB2|Q5QJB2_TOBAC	248652	211722	203373	418907	334994	418504
>tr|Q5QJB4|Q5QJB4_SOLLC	110135	102591	92356.3	202085	155539	262769
>tr|Q672Q2|Q672Q2_SOLLC	154767	139827	145415	69563.9	66501.7	98883.9
>tr|Q672Q9|Q672Q9_SOLLC	160716	150979	127174	97432.1	99920.5	126320
>tr|Q67C42|Q67C42_TOBAC	5493.15	4282.1	6363.48	34616.3	30777	34095.6
>tr|Q69B32|Q69B32_NICAT	1.51895e+06	1.46082e+06	1.39501e+06	911847	779829	944542
>tr|Q6BDC1|Q6BDC1_NICSY;>tr|Q6Q8A6|Q6Q8A6_TOBAC;>tr|Q7XAF5|Q7XAF5_NICBE;>tr|Q8W400|Q8W400_TOBAC	8231.47	5309.4	15353	41324.4	5041.4	5666.04
>tr|Q6IV07|Q6IV07_SOLLC	25791.2	24312.2	21602.7	71069.4	60710.7	59805.5
>tr|Q6IVK6|Q6IVK6_TOBAC;>tr|Q6IVK7|Q6IVK7_TOBAC	6685.39	7368.94	7190.25	10386.9	10964.7	7330.62
>tr|Q6L9F6|Q6L9F6_NICBE	56550.4	40360.5	42906.2	44645.9	52852.9	40950.1
>tr|Q6PLA8|Q6PLA8_9VIRU	Filtered	Filtered	Filtered	17287.3	17067.2	21787.7
>tr|Q6Q8A4|Q6Q8A4_TOBAC	4474.34	4938.86	5648.78	13443.6	7311.59	Filtered
>tr|Q6QND3|Q6QND3_TOBAC	38572.5	31915.7	28437.4	22354.7	13218.6	44089.8
>tr|Q6T7F1|Q6T7F1_TOBAC;>tr|Q9AXD0|Q9AXD0_TOBAC	2716.99	3846.12	4357.29	Filtered	1883.1	2084.76
>tr|Q6T7F3|Q6T7F3_TOBAC	1302.63	1596.55	348.34	Filtered	Filtered	Filtered
>tr|Q6XX17|Q6XX17_NICBE	18490	8873.56	6536.13	15847.3	23034.6	7102.25
>tr|Q711R1|Q711R1_TOBAC;>tr|S5QG52|S5QG52_NICTO	6993.37	4330.94	Filtered	21636	16164.8	Filtered
>tr|Q75U98|Q75U98_TOBAC	56053.2	49936.6	56286.2	59614.2	60989.6	73093.1
>tr|Q75ZD3|Q75ZD3_TOBAC	24088.3	20678	23474.8	39905.8	48273	53206.8
>tr|Q75ZD6|Q75ZD6_TOBAC;>tr|Q8RVF9|Q8RVF9_TOBAC	49348.2	54593	44008.3	84224.9	55603.4	78820.2
>tr|Q75ZD9|Q75ZD9_TOBAC;>tr|Q75ZE0|Q75ZE0_TOBAC	12720.3	15189	13490.7	31034.4	34551.8	37441.9
>tr|Q75ZE5|Q75ZE5_TOBAC	167614	160200	174001	269786	264637	299027
>tr|Q762F2|Q762F2_TOBAC;>tr|Q947K7|Q947K7_TOBAC	15188.6	20484.7	11812.2	24434.7	25828.3	27266.6
>tr|Q769C5|Q769C5_NICBE	7702.91	Filtered	Filtered	5980.57	Filtered	Filtered
>tr|Q7M1K8|Q7M1K8_SOLLC	53873.2	53406.1	62660.3	58646.2	56942.6	44306.7
>tr|Q7M242|Q7M242_TOBAC	322354	330310	327312	193744	171872	151071
>tr|Q7X998|Q7X998_TOBAC	282574	202874	202323	101962	94783.9	136060
>tr|Q7XZV3|Q7XZV3_TOBAC	58898.2	57916.8	46873.2	73522.4	50438.6	148724
>tr|Q7YJ18|Q7YJ18_NICTO;>tr|Q7YJ39|Q7YJ39_NICSY	2834.11	4690.33	3878.17	Filtered	Filtered	Filtered
>tr|Q7YJ24|Q7YJ24_NICTO;>tr|Q7YJ45|Q7YJ45_NICSY	69591.2	68693.7	71476.6	40042.7	41870.4	35402.8
>tr|Q7YJ37|Q7YJ37_NICSY	262131	434292	398120	441891	510465	391979
>tr|Q84P55|Q84P55_TOBAC	15905.5	67903.2	54476.7	33717.7	33460.2	58953.7
>tr|Q84QE7|Q84QE7_TOBAC	2.02132e+06	2357254	2.37695e+06	2.78853e+06	2721255	2.43461e+06
>tr|Q84QJ3|Q84QJ3_TOBAC	295009	304428	288610	397145	382135	482254
>tr|Q84QX4|Q84QX4_TOBAC	7122.89	8222.65	11692	10702.7	21662.7	23090
>tr|Q84RD7|Q84RD7_TOBAC	19997.1	28689.4	28002	10940.5	12975.7	8343.15
>tr|Q84UH4|Q84UH4_TOBAC	3632.59	9652.55	5332.52	13474.1	10856.3	Filtered
>tr|Q84UU0|Q84UU0_NICAT	139334	178402	198585	233353	217777	195026
>tr|Q84XW6|Q84XW6_SOLLC	15469.5	9772.29	10634.4	10395.7	16029	8009.63
>tr|Q8GT30|Q8GT30_SOLLC	173530	169319	166944	173701	201112	188090
>tr|Q8GUA3|Q8GUA3_TOBAC	7597	14958.7	16086.8	23414	24255.1	28734.8
>tr|Q8GZR6|Q8GZR6_SOLLC	34720.8	37755.6	46504	9052.43	14917	16020.3
>tr|Q8H0G7|Q8H0G7_TOBAC	994266	1.7536e+06	1.10226e+06	2.27696e+06	2.16214e+06	1.7898e+06
>tr|Q8H0Q1|Q8H0Q1_SOLLC;>tr|Q9FUI4|Q9FUI4_NICBE;>tr|Q9ZPK8|Q9ZPK8_TOBAC	2661.97	624.403	Filtered	Filtered	Filtered	Filtered
>tr|Q8H1Y2|Q8H1Y2_NICBE	11556.1	11460.6	9262.34	29075.9	25911.7	28451.9
>tr|Q8H2B6|Q8H2B6_TOBAC	5105.21	7262.49	8949.29	10073.3	11439.1	17632.6
>tr|Q8H6P9|Q8H6P9_TOBAC;>tr|Q9AT16|Q9AT16_TOBAC	128145	105345	102583	58454.4	52052.2	79878.5
>tr|Q8LSZ2|Q8LSZ2_TOBAC	217975	260139	265842	91451.2	99244.6	109104
>tr|Q8LSZ3|Q8LSZ3_TOBAC	233590	211309	204622	46567.4	41782.7	50970.3
>tr|Q8S917|Q8S917_NICSY	13763.7	27186.9	15790.4	30229.6	18813.2	32057
>tr|Q8SAQ3|Q8SAQ3_NICBE	5237832	4632969	5182958	2512319	2513957	2.97777e+06
>tr|Q8SF02|Q8SF02_TOBAC	12225.5	18287.2	19557.6	32484.1	26422.8	18961.2
>tr|Q8SF04|Q8SF04_TOBAC	34370.3	43188.8	44010.8	75295.2	68566.8	55122.9
>tr|Q8VXD0|Q8VXD0_TOBAC	106030	113149	127903	79525	89842.9	87760.2
>tr|Q8VXD1|Q8VXD1_TOBAC	16839.3	20309.5	16274.5	7120.67	9689.73	6654.08
>tr|Q8W183|Q8W183_TOBAC	2811453	2.54567e+06	2.58058e+06	1361394	1.30012e+06	1.46365e+06
>tr|Q8W3Z6|Q8W3Z6_TOBAC	72103.9	56816.6	50072.8	57097.5	48897.5	57355.9
>tr|Q8W3Z7|Q8W3Z7_TOBAC	75638.4	75565.5	85770.5	69514.6	73300.3	85410.5
>tr|Q8W3Z8|Q8W3Z8_TOBAC	15070.3	16180.1	16885.7	9075.22	10145.8	13959.2
>tr|Q8W402|Q8W402_TOBAC	3646.25	Filtered	276.087	Filtered	Filtered	Filtered
>tr|Q93X29|Q93X29_TOBAC	1656.4	2792.24	1795.78	6006.3	8356.45	8038.89
>tr|Q93X30|Q93X30_TOBAC	13125	15140.3	11020.6	23902.4	24929.9	26756.4
>tr|Q93X31|Q93X31_TOBAC	18636.6	15459.1	14483.5	35547.7	35541.2	38113.5
>tr|Q93X32|Q93X32_TOBAC	27422.2	24804.4	23341.8	69594.6	66487.2	64393.4
>tr|Q93YF8|Q93YF8_NICAT	13020.3	15318.9	15467.2	17208.9	21483.7	12122.9
>tr|Q941H9|Q941H9_TOBAC	6972.8	5234.24	5171.97	13332	13509.3	17557.3
>tr|Q948K3|Q948K3_TOBAC	229107	175430	163741	261439	236759	273282
>tr|Q94IQ1|Q94IQ1_TOBAC	Filtered	Filtered	14435.5	Filtered	13177.1	Filtered
>tr|Q94K24|Q94K24_SOLLC	10159.8	6105.52	7845.61	3283.77	3139.86	3917.37
>tr|Q9FEL2|Q9FEL2_TOBAC	45516.7	33624.3	31565.3	50126.5	39077	46183.5
>tr|Q9FEL3|Q9FEL3_TOBAC	97388.2	85527.3	84548	110197	104524	97026.4
>tr|Q9FES7|Q9FES7_TOBAC	250464	245525	236834	57288.1	51112.3	74011.2
>tr|Q9FVE9|Q9FVE9_TOBAC	56094.6	57598.4	54652.5	136676	141566	123402
>tr|Q9FXQ2|Q9FXQ2_TOBAC	Filtered	94617.6	94325.4	78287.7	71252.2	33633.7
>tr|Q9FYW9|Q9FYW9_SOLLC	4962.05	7435	4433.1	7004.03	8336.75	8747.79
>tr|Q9LKI3|Q9LKI3_NICPL	31869	17861.4	42171	23300.4	26108.8	28131.4
>tr|Q9LKW2|Q9LKW2_SOLLC	Filtered	1614.53	1543.81	2881.59	Filtered	Filtered
>tr|Q9M437|Q9M437_TOBAC;>tr|Q9XG68|Q9XG68_TOBAC	27444.1	30074	29736.2	12640.4	20600.7	18496.3
>tr|Q9M5A8|Q9M5A8_SOLLC	86474	109648	109008	72834	62918.4	90822.4
>tr|Q9M5Z8|Q9M5Z8_TOBAC	262039	225698	210785	345874	302748	434772
>tr|Q9M7J3|Q9M7J3_TOBAC	14191.1	11384.6	10804.6	Filtered	8919.47	10627.5
>tr|Q9MUE2|Q9MUE2_TOBAC	74379.3	77260	75768.3	62923.2	52662.5	68574
>tr|Q9SAQ0|Q9SAQ0_NICSY	242516	222514	213883	458969	466918	531630
>tr|Q9SAX9|Q9SAX9_TOBAC;>tr|Q9SBI4|Q9SBI4_TOBAC	99774.8	75421	70876.8	36070.1	31340.3	31600.2
>tr|Q9SXX4|Q9SXX4_NICPA	2.81625e+06	3.29156e+06	2978900	2924417	3042616	2.99287e+06
>tr|Q9T2L8|Q9T2L8_TOBAC	118867	106778	104417	32979.3	30672.4	39243
>tr|Q9TNL9|Q9TNL9_TOBAC;>tr|Q9XPR6|Q9XPR6_TOBAC	46280.6	41053.9	40410	45466.6	39458.9	50834.2
>tr|Q9XEN8|Q9XEN8_TOBAC	4445.86	2485.95	5140.08	26994.5	22355.3	32492.8
>tr|Q9XQP4|Q9XQP4_TOBAC	52142	44974.9	38975.4	50597.6	48127.3	52979.4
>tr|Q9ZP50|Q9ZP50_TOBAC	237196	245617	233853	170305	145923	196474
>tr|Q9ZPL5|Q9ZPL5_TOBAC;>tr|W8SGH6|W8SGH6_TOBAC	37816.9	32407.8	38154.5	19984.9	20512.1	19561.8
>tr|Q9ZWH9|Q9ZWH9_NICPA	23587.1	12673.1	15450.5	45480.4	46601.8	34242.6
>tr|R9W4N2|R9W4N2_NICBE	1.67524e+06	1762920	1.76016e+06	1.5384e+06	1.57436e+06	1.83595e+06
>tr|S4X189|S4X189_TOBAC	241415	156657	163908	173037	150578	147606
>tr|S5WN55|S5WN55_NICBE	93696	228836	286277	249490	291094	378700
>tr|S6A1Z8|S6A1Z8_NICAT	31675.8	34978.2	42541.8	25951.2	23639.4	33391.7
>tr|S6A7M3|S6A7M3_NICAT	109286	88003.7	97433.5	84832	91072.3	88620.3
>tr|S6A7M4|S6A7M4_NICAT	163247	201217	179584	105730	110062	136641
>tr|T1R6N5|T1R6N5_NICAT	7122.14	10493.6	16623.7	7728.08	11247.1	7810.69
>tr|T2BQ67|T2BQ67_TOBAC	2026.8	4781.03	7427.97	41114.6	14019	49086.9
>tr|T2BRU8|T2BRU8_TOBAC	26716	25845.1	24728.1	54962.9	51648	61894.8
>tr|U3MY90|U3MY90_NICBE	61035.9	58267.6	51213.1	142005	136986	141261
>tr|U3PHS9|U3PHS9_TOBAC	16539.1	10751.2	9738.38	14527.8	4986.93	7844.98
>tr|U3PJP9|U3PJP9_TOBAC	174997	175135	168220	95981.3	95693.4	103312
>tr|U3PLK3|U3PLK3_TOBAC	176887	217792	228596	340158	355099	337976
>tr|U3RE33|U3RE33_TOBAC	3914.78	2441.18	4452.07	12757.5	12187.2	8167.12
>tr|U3RJ91|U3RJ91_TOBAC	3797.76	4447.06	2889.06	5747.25	13315	7557.69
>tr|U3SXQ9|U3SXQ9_NICBE	13852.9	14913	14883.1	26248.4	30665.6	36309.5
>tr|U5YSN4|U5YSN4_NICBE	23678.3	21806.1	21921.8	57215.6	48191.5	68911.9
>tr|V9IMY5|V9IMY5_NICAT	18172.3	16932.8	19785	Filtered	8882.46	Filtered
>tr|V9IN17|V9IN17_NICAT	7315155	7526528	7318504	2.82048e+06	2.70434e+06	3.29146e+06
>tr|V9INR4|V9INR4_NICAT	953328	853078	828338	286293	355407	375287
>tr|W0KRH1|W0KRH1_TOBAC	43256.3	50421.3	43038.1	74703.4	63466.8	84810.2
>tr|W0KS23|W0KS23_TOBAC	224186	230666	203635	200355	178996	196066
>tr|W8S2M6|W8S2M6_TOBAC	95571.2	92507.5	90048.8	65534.5	66494	78082.9
>tr|W8SRJ3|W8SRJ3_TOBAC	679876	635035	624646	779037	748284	787305

## Sheet: supplemental table S3
Comparison (RPRO/MPRO)	Condition Numerator	Condition Denominator	ProteinGroups	UniProtIds	Genes	ProteinDescriptions	ProteinNames	# Unique Peptides	AVG Log Ratio	Absolute AVG Log Ratio	% Change	Ratio	Qvalue	GO Cellular Component	GO Molecular Function	GO Biological Process
RPRO/MPRO	RPRO	MPRO	>sp|Q9SE20|ZDS_SOLLC;>tr|A0A067YEL0|A0A067YEL0_TOBAC;>tr|A6YS00|A6YS00_SOLLC;>tr|F6N7C2|F6N7C2_TOBAC;>tr|Q202I0|Q202I0_SOLLC;>tr|R9WVZ1|R9WVZ1_SOLLC	NaN	NaN	NaN	>sp|Q9SE20|ZDS_SOLLC;>tr|A0A067YEL0|A0A067YEL0_TOBAC;>tr|A6YS00|A6YS00_SOLLC;>tr|F6N7C2|F6N7C2_TOBAC;>tr|Q202I0|Q202I0_SOLLC;>tr|R9WVZ1|R9WVZ1_SOLLC	5	-0.950781	0.950781	-48.2648	0.517352	0.00138825	NaN	NaN	NaN
RPRO/MPRO	RPRO	MPRO	>tr|A0A068JCD2|A0A068JCD2_TOBAC	NaN	NaN	NaN	>tr|A0A068JCD2|A0A068JCD2_TOBAC	14	-0.839331	0.839331	-44.1097	0.558903	1.15e-15	NaN	NaN	NaN
RPRO/MPRO	RPRO	MPRO	>tr|A0A068JCD7|A0A068JCD7_TOBAC	NaN	NaN	NaN	>tr|A0A068JCD7|A0A068JCD7_TOBAC	3	1.84571	1.84571	259.429	3.59429	0.00740715	NaN	NaN	NaN
RPRO/MPRO	RPRO	MPRO	>tr|A0A068JD95|A0A068JD95_TOBAC	NaN	NaN	NaN|NaN	>tr|A0A068JD95|A0A068JD95_TOBAC	8	-0.933303	0.933303	-47.6342	0.523658	2.4e-06	NaN	NaN	NaN
RPRO/MPRO	RPRO	MPRO	>tr|A0A068JIB0|A0A068JIB0_TOBAC	NaN	NaN	NaN	>tr|A0A068JIB0|A0A068JIB0_TOBAC	6	0.750646	0.750646	68.2546	1.68255	0.0241548	NaN	NaN	NaN
RPRO/MPRO	RPRO	MPRO	>tr|A0A075EZS4|A0A075EZS4_TOBAC;>tr|Q645M9|Q645M9_SOLLC	NaN	NaN	NaN|NaN	>tr|A0A075EZS4|A0A075EZS4_TOBAC;>tr|Q645M9|Q645M9_SOLLC	10	-0.91569	0.91569	-46.991	0.53009	1.51e-05	NaN	NaN	NaN
RPRO/MPRO	RPRO	MPRO	>tr|A0A075EZS4|A0A075EZS4_TOBAC;>tr|Q645M9|Q645M9_SOLLC	NaN	NaN	NaN|NaN	>tr|A0A075EZS4|A0A075EZS4_TOBAC;>tr|Q645M9|Q645M9_SOLLC	9	-0.91569	0.91569	-46.991	0.53009	1.51e-05	NaN	NaN	NaN
RPRO/MPRO	RPRO	MPRO	>tr|A0A075F1U0|A0A075F1U0_TOBAC	NaN	NaN	NaN	>tr|A0A075F1U0|A0A075F1U0_TOBAC	5	0.773363	0.773363	70.925	1.70925	1.28e-06	NaN	NaN	NaN
RPRO/MPRO	RPRO	MPRO	>tr|A0A075F1V0|A0A075F1V0_TOBAC	NaN	NaN	NaN	>tr|A0A075F1V0|A0A075F1V0_TOBAC	10	0.877591	0.877591	83.7304	1.8373	7.82e-09	NaN	NaN	NaN
RPRO/MPRO	RPRO	MPRO	>tr|A0A076FNJ9|A0A076FNJ9_TOBAC	NaN	NaN	NaN	>tr|A0A076FNJ9|A0A076FNJ9_TOBAC	10	-1.97406	1.97406	-74.5465	0.254535	2.29e-05	NaN	NaN	NaN
RPRO/MPRO	RPRO	MPRO	>tr|A0A076KWG9|A0A076KWG9_TOBAC	NaN	NaN	NaN|NaN	>tr|A0A076KWG9|A0A076KWG9_TOBAC	11	-0.949743	0.949743	-48.2275	0.517725	1.15e-09	NaN	NaN	NaN
RPRO/MPRO	RPRO	MPRO	>tr|A0A076KX89|A0A076KX89_TOBAC	NaN	NaN	NaN	>tr|A0A076KX89|A0A076KX89_TOBAC	2	-1.63941	1.63941	-67.9012	0.320988	0.0034764	NaN	NaN	NaN
RPRO/MPRO	RPRO	MPRO	>tr|A0A076KXA6|A0A076KXA6_TOBAC	NaN	NaN	NaN|NaN	>tr|A0A076KXA6|A0A076KXA6_TOBAC	14	-1.55114	1.55114	-65.8761	0.341239	2.48e-15	NaN	NaN	NaN
RPRO/MPRO	RPRO	MPRO	>tr|A0A076L2E2|A0A076L2E2_TOBAC	NaN	NaN	NaN	>tr|A0A076L2E2|A0A076L2E2_TOBAC	4	-0.819313	0.819313	-43.3288	0.566712	0.00718772	NaN	NaN	NaN
RPRO/MPRO	RPRO	MPRO	>tr|A0A077DBK4|A0A077DBK4_TOBAC	NaN	NaN	NaN	>tr|A0A077DBK4|A0A077DBK4_TOBAC	1	2.45313	2.45313	447.601	5.47601	0.00359713	NaN	NaN	NaN
RPRO/MPRO	RPRO	MPRO	>tr|A0A077DBL2|A0A077DBL2_TOBAC	NaN	NaN	NaN	>tr|A0A077DBL2|A0A077DBL2_TOBAC	12	-1.00848	1.00848	-50.2931	0.497069	6.31e-15	NaN	NaN	NaN
RPRO/MPRO	RPRO	MPRO	>tr|A0A088F8F4|A0A088F8F4_NICBE	NaN	NaN	NaN|NaN|NaN	>tr|A0A088F8F4|A0A088F8F4_NICBE	36	-0.93552	0.93552	-47.7146	0.522854	1.41e-16	NaN	NaN	NaN
RPRO/MPRO	RPRO	MPRO	>tr|A0A088F9I1|A0A088F9I1_NICBE	NaN	NaN	NaN	>tr|A0A088F9I1|A0A088F9I1_NICBE	1	-0.808911	0.808911	-42.9187	0.570813	0.00519276	NaN	NaN	NaN
RPRO/MPRO	RPRO	MPRO	>tr|A0A088FCE7|A0A088FCE7_NICBE	NaN	NaN	NaN	>tr|A0A088FCE7|A0A088FCE7_NICBE	3	-1.24284	1.24284	-57.7459	0.422541	0.0140501	NaN	NaN	NaN
RPRO/MPRO	RPRO	MPRO	>tr|A0A0A7EAN9|A0A0A7EAN9_NICBE;>tr|X5JM82|X5JM82_NICBE	NaN	NaN	NaN	>tr|A0A0A7EAN9|A0A0A7EAN9_NICBE;>tr|X5JM82|X5JM82_NICBE	1	-0.939987	0.939987	-47.8763	0.521237	0.0127973	NaN	NaN	NaN
RPRO/MPRO	RPRO	MPRO	>tr|A0A0A8IBT8|A0A0A8IBT8_NICBE	NaN	NaN	NaN|NaN|NaN|NaN	>tr|A0A0A8IBT8|A0A0A8IBT8_NICBE	19	-0.635099	0.635099	-35.6104	0.643896	4.16e-09	NaN	NaN	NaN
RPRO/MPRO	RPRO	MPRO	>tr|A0A0A8K9V3|A0A0A8K9V3_NICBE	NaN	NaN	NaN	>tr|A0A0A8K9V3|A0A0A8K9V3_NICBE	11	-1.59894	1.59894	-66.9881	0.330119	6.37e-14	NaN	NaN	NaN
RPRO/MPRO	RPRO	MPRO	>tr|A0A0A8WK76|A0A0A8WK76_TOBAC	NaN	NaN	NaN	>tr|A0A0A8WK76|A0A0A8WK76_TOBAC	4	1.27799	1.27799	142.501	2.42501	0.00121773	NaN	NaN	NaN
RPRO/MPRO	RPRO	MPRO	>tr|A0A0C4XYC7|A0A0C4XYC7_NICBE;>tr|A0A0C4Y3N1|A0A0C4Y3N1_NICBE;>tr|K4BMM4|K4BMM4_SOLLC;>tr|Q40526|Q40526_TOBAC	NaN	NaN	NaN	>tr|A0A0C4XYC7|A0A0C4XYC7_NICBE;>tr|A0A0C4Y3N1|A0A0C4Y3N1_NICBE;>tr|K4BMM4|K4BMM4_SOLLC;>tr|Q40526|Q40526_TOBAC	3	0.972678	0.972678	96.248	1.96248	2.92e-05	NaN	NaN	NaN
RPRO/MPRO	RPRO	MPRO	>tr|A0A0C5B730|A0A0C5B730_9SOLA;>tr|A0A0M4K692|A0A0M4K692_TOBAC;>tr|A0A172ELT8|A0A172ELT8_TOBAC;>tr|Q5M9V8|Q5M9V8_TOBAC	NaN	NaN	NaN	>tr|A0A0C5B730|A0A0C5B730_9SOLA;>tr|A0A0M4K692|A0A0M4K692_TOBAC;>tr|A0A172ELT8|A0A172ELT8_TOBAC;>tr|Q5M9V8|Q5M9V8_TOBAC	2	0.724004	0.724004	65.176	1.65176	0.000710519	NaN	NaN	NaN
RPRO/MPRO	RPRO	MPRO	>tr|A0A0C5B9X5|A0A0C5B9X5_9SOLA;>tr|A0A0M4JNG5|A0A0M4JNG5_TOBAC;>tr|A0A142I100|A0A142I100_NICSY;>tr|K4CQW5|K4CQW5_SOLLC;>tr|Q5CAQ9|Q5CAQ9_NICSY;>tr|Q5M9S4|Q5M9S4_TOBAC	NaN	NaN	NaN	>tr|A0A0C5B9X5|A0A0C5B9X5_9SOLA;>tr|A0A0M4JNG5|A0A0M4JNG5_TOBAC;>tr|A0A142I100|A0A142I100_NICSY;>tr|K4CQW5|K4CQW5_SOLLC;>tr|Q5CAQ9|Q5CAQ9_NICSY;>tr|Q5M9S4|Q5M9S4_TOBAC	1	1.10465	1.10465	115.047	2.15047	0.0044546	NaN	NaN	NaN
RPRO/MPRO	RPRO	MPRO	>tr|A0A0C5BKN3|A0A0C5BKN3_9SOLA;>tr|A0A0M4JB57|A0A0M4JB57_TOBAC;>tr|A0A142I0Z7|A0A142I0Z7_NICSY;>tr|Q5M9T3|Q5M9T3_TOBAC	NaN	NaN	NaN	>tr|A0A0C5BKN3|A0A0C5BKN3_9SOLA;>tr|A0A0M4JB57|A0A0M4JB57_TOBAC;>tr|A0A142I0Z7|A0A142I0Z7_NICSY;>tr|Q5M9T3|Q5M9T3_TOBAC	2	1.87108	1.87108	265.806	3.65806	0.00179333	NaN	NaN	NaN
RPRO/MPRO	RPRO	MPRO	>sp|Q2MI89|YCF4_SOLLC;>tr|A0A0C5C9U0|A0A0C5C9U0_SOLLC;>tr|A0A140G1S6|A0A140G1S6_TOBAC;>tr|G3LV12|G3LV12_9SOLA	NaN	NaN	NaN	>sp|Q2MI89|YCF4_SOLLC;>tr|A0A0C5C9U0|A0A0C5C9U0_SOLLC;>tr|A0A140G1S6|A0A140G1S6_TOBAC;>tr|G3LV12|G3LV12_9SOLA	1	-0.707302	0.707302	-38.7536	0.612464	0.0360301	NaN	NaN	NaN
RPRO/MPRO	RPRO	MPRO	>sp|Q2MI79|RK33_SOLLC;>tr|A0A0C5C9U5|A0A0C5C9U5_SOLLC;>tr|A0A140G1T8|A0A140G1T8_TOBAC;>tr|G3LV24|G3LV24_9SOLA	NaN	NaN	NaN	>sp|Q2MI79|RK33_SOLLC;>tr|A0A0C5C9U5|A0A0C5C9U5_SOLLC;>tr|A0A140G1T8|A0A140G1T8_TOBAC;>tr|G3LV24|G3LV24_9SOLA	2	-1.13455	1.13455	-54.4524	0.455476	0.0289406	NaN	NaN	NaN
RPRO/MPRO	RPRO	MPRO	>sp|Q2MI78|RR18_SOLLC;>tr|A0A0C5CED7|A0A0C5CED7_SOLLC;>tr|A0A140G1T9|A0A140G1T9_TOBAC;>tr|G3LV25|G3LV25_9SOLA	NaN	NaN	NaN	>sp|Q2MI78|RR18_SOLLC;>tr|A0A0C5CED7|A0A0C5CED7_SOLLC;>tr|A0A140G1T9|A0A140G1T9_TOBAC;>tr|G3LV25|G3LV25_9SOLA	2	-1.31344	1.31344	-59.764	0.40236	0.0016163	NaN	NaN	NaN
RPRO/MPRO	RPRO	MPRO	>sp|Q2MI64|RK14_SOLLC;>tr|A0A0C5CEE6|A0A0C5CEE6_SOLLC;>tr|A0A140G1V3|A0A140G1V3_TOBAC;>tr|G3LV39|G3LV39_9SOLA	NaN	NaN	NaN	>sp|Q2MI64|RK14_SOLLC;>tr|A0A0C5CEE6|A0A0C5CEE6_SOLLC;>tr|A0A140G1V3|A0A140G1V3_TOBAC;>tr|G3LV39|G3LV39_9SOLA	4	-1.2232	1.2232	-57.1668	0.428332	0.000184565	NaN	NaN	NaN
RPRO/MPRO	RPRO	MPRO	>sp|Q2MI60|RR19_SOLLC;>tr|A0A0C5CEF1|A0A0C5CEF1_SOLLC;>tr|A0A0U1ZGW9|A0A0U1ZGW9_SOLLC;>tr|A0A140G1V7|A0A140G1V7_TOBAC;>tr|G3LV44|G3LV44_9SOLA	NaN	NaN	NaN	>sp|Q2MI60|RR19_SOLLC;>tr|A0A0C5CEF1|A0A0C5CEF1_SOLLC;>tr|A0A0U1ZGW9|A0A0U1ZGW9_SOLLC;>tr|A0A140G1V7|A0A140G1V7_TOBAC;>tr|G3LV44|G3LV44_9SOLA	4	-0.881136	0.881136	-45.706	0.54294	0.00181899	NaN	NaN	NaN
RPRO/MPRO	RPRO	MPRO	>sp|Q2MIA2|RR14_SOLLC;>tr|A0A0C5CHD2|A0A0C5CHD2_SOLLC;>tr|A0A140G1R1|A0A140G1R1_TOBAC;>tr|G3LUZ6|G3LUZ6_9SOLA;>tr|Q2UVD5|Q2UVD5_NICGU;>tr|Q7YJ23|Q7YJ23_NICTO	NaN	NaN	NaN	>sp|Q2MIA2|RR14_SOLLC;>tr|A0A0C5CHD2|A0A0C5CHD2_SOLLC;>tr|A0A140G1R1|A0A140G1R1_TOBAC;>tr|G3LUZ6|G3LUZ6_9SOLA;>tr|Q2UVD5|Q2UVD5_NICGU;>tr|Q7YJ23|Q7YJ23_NICTO	2	-1.10046	1.10046	-53.3631	0.466369	0.0195816	NaN	NaN	NaN
RPRO/MPRO	RPRO	MPRO	>sp|P27065|RBL_SOLLC;>tr|A0A0C5CHE6|A0A0C5CHE6_SOLLC	NaN	NaN	NaN	>sp|P27065|RBL_SOLLC;>tr|A0A0C5CHE6|A0A0C5CHE6_SOLLC	2	-1.22324	1.22324	-57.1681	0.428319	0.000203103	NaN	NaN	NaN
RPRO/MPRO	RPRO	MPRO	>sp|Q2MI65|RR8_SOLLC;>tr|A0A0C5CHG4|A0A0C5CHG4_SOLLC;>tr|A0A140G1V2|A0A140G1V2_TOBAC;>tr|G3LV38|G3LV38_9SOLA	NaN	NaN	NaN	>sp|Q2MI65|RR8_SOLLC;>tr|A0A0C5CHG4|A0A0C5CHG4_SOLLC;>tr|A0A140G1V2|A0A140G1V2_TOBAC;>tr|G3LV38|G3LV38_9SOLA	6	-0.757945	0.757945	-40.8662	0.591338	0.00024019	NaN	NaN	NaN
RPRO/MPRO	RPRO	MPRO	>sp|Q2MI63|RK16_SOLLC;>tr|A0A0C5CUU1|A0A0C5CUU1_SOLLC;>tr|A0A140G1V4|A0A140G1V4_TOBAC;>tr|C6L8P4|C6L8P4_SOLLC;>tr|G3LV40|G3LV40_9SOLA;>tr|K4ASW0|K4ASW0_SOLLC	NaN	NaN	NaN	>sp|Q2MI63|RK16_SOLLC;>tr|A0A0C5CUU1|A0A0C5CUU1_SOLLC;>tr|A0A140G1V4|A0A140G1V4_TOBAC;>tr|C6L8P4|C6L8P4_SOLLC;>tr|G3LV40|G3LV40_9SOLA;>tr|K4ASW0|K4ASW0_SOLLC	4	-1.33959	1.33959	-60.4868	0.395132	0.000114046	NaN	NaN	NaN
RPRO/MPRO	RPRO	MPRO	>sp|Q2MI54|RR7_SOLLC;>tr|A0A0C5CUU8|A0A0C5CUU8_SOLLC;>tr|A0A140G1W2|A0A140G1W2_TOBAC;>tr|G3LV53|G3LV53_9SOLA;>tr|K4CT06|K4CT06_SOLLC	NaN	NaN	NaN	>sp|Q2MI54|RR7_SOLLC;>tr|A0A0C5CUU8|A0A0C5CUU8_SOLLC;>tr|A0A140G1W2|A0A140G1W2_TOBAC;>tr|G3LV53|G3LV53_9SOLA;>tr|K4CT06|K4CT06_SOLLC	4	-1.42832	1.42832	-62.8437	0.371563	1.05e-06	NaN	NaN	NaN
RPRO/MPRO	RPRO	MPRO	>tr|A0A0F7CYG6|A0A0F7CYG6_TOBAC;>tr|A2V884|A2V884_TOBAC	NaN	NaN	NaN|NaN	>tr|A0A0F7CYG6|A0A0F7CYG6_TOBAC;>tr|A2V884|A2V884_TOBAC	5	0.832341	0.832341	78.0572	1.78057	5.34e-10	NaN	NaN	NaN
RPRO/MPRO	RPRO	MPRO	>tr|A0A0F7R532|A0A0F7R532_NICBE;>tr|Q069K3|Q069K3_NICSU	NaN	NaN	NaN	>tr|A0A0F7R532|A0A0F7R532_NICBE;>tr|Q069K3|Q069K3_NICSU	10	-0.896767	0.896767	-46.2911	0.537089	7.31e-07	NaN	NaN	NaN
RPRO/MPRO	RPRO	MPRO	>tr|A0A0H3U3I7|A0A0H3U3I7_TOBAC	NaN	NaN	NaN	>tr|A0A0H3U3I7|A0A0H3U3I7_TOBAC	2	-1.95973	1.95973	-74.2923	0.257077	0.00149643	NaN	NaN	NaN
RPRO/MPRO	RPRO	MPRO	>tr|A0A0K1D9E3|A0A0K1D9E3_9SOLA;>tr|A0A0K1D9E6|A0A0K1D9E6_NICPA;>tr|A0A0K1D9E9|A0A0K1D9E9_NICGL;>tr|A0A0K1DA79|A0A0K1DA79_NICAT	NaN	NaN	NaN	>tr|A0A0K1D9E3|A0A0K1D9E3_9SOLA;>tr|A0A0K1D9E6|A0A0K1D9E6_NICPA;>tr|A0A0K1D9E9|A0A0K1D9E9_NICGL;>tr|A0A0K1DA79|A0A0K1DA79_NICAT	3	-2.30732	2.30732	-79.7965	0.202035	0.0014206	NaN	NaN	NaN
RPRO/MPRO	RPRO	MPRO	>tr|A0A0M3VGN3|A0A0M3VGN3_NICBE	NaN	NaN	NaN	>tr|A0A0M3VGN3|A0A0M3VGN3_NICBE	1	0.895397	0.895397	86.0121	1.86012	0.0302547	NaN	NaN	NaN
RPRO/MPRO	RPRO	MPRO	>tr|A0A0S0N6E8|A0A0S0N6E8_TOBAC	NaN	NaN	NaN|NaN|NaN|NaN	>tr|A0A0S0N6E8|A0A0S0N6E8_TOBAC	9	-0.643033	0.643033	-35.9635	0.640365	0.00293631	NaN	NaN	NaN
RPRO/MPRO	RPRO	MPRO	>sp|Q2MI71|CYB6_SOLLC;>tr|A0A0U1ZGW4|A0A0U1ZGW4_SOLLC;>tr|A0A140G1U7|A0A140G1U7_TOBAC;>tr|G3LV33|G3LV33_9SOLA	NaN	NaN	NaN	>sp|Q2MI71|CYB6_SOLLC;>tr|A0A0U1ZGW4|A0A0U1ZGW4_SOLLC;>tr|A0A140G1U7|A0A140G1U7_TOBAC;>tr|G3LV33|G3LV33_9SOLA	4	0.704888	0.704888	63.0019	1.63002	0.000102104	NaN	NaN	NaN
RPRO/MPRO	RPRO	MPRO	>tr|A0A139ZSG9|A0A139ZSG9_TOBAC	NaN	NaN	NaN|NaN	>tr|A0A139ZSG9|A0A139ZSG9_TOBAC	4	1.2976	1.2976	145.82	2.4582	0.000462215	NaN	NaN	NaN
RPRO/MPRO	RPRO	MPRO	>tr|A0A140G1P4|A0A140G1P4_TOBAC;>tr|G3LUX7|G3LUX7_9SOLA	NaN	NaN	NaN	>tr|A0A140G1P4|A0A140G1P4_TOBAC;>tr|G3LUX7|G3LUX7_9SOLA	2	-1.07868	1.07868	-52.6538	0.473462	0.000594978	NaN	NaN	NaN
RPRO/MPRO	RPRO	MPRO	>tr|A0A140G1R6|A0A140G1R6_TOBAC;>tr|G3LV01|G3LV01_9SOLA	NaN	NaN	NaN	>tr|A0A140G1R6|A0A140G1R6_TOBAC;>tr|G3LV01|G3LV01_9SOLA	5	-0.939637	0.939637	-47.8636	0.521364	0.000805862	NaN	NaN	NaN
RPRO/MPRO	RPRO	MPRO	>tr|A0A140G1S3|A0A140G1S3_TOBAC	NaN	NaN	NaN|NaN|NaN|NaN|NaN	>tr|A0A140G1S3|A0A140G1S3_TOBAC	30	-1.02794	1.02794	-50.9589	0.490411	1.19e-42	NaN	NaN	NaN
RPRO/MPRO	RPRO	MPRO	>tr|A0A140G1U2|A0A140G1U2_TOBAC;>tr|G3LV28|G3LV28_9SOLA	NaN	NaN	NaN	>tr|A0A140G1U2|A0A140G1U2_TOBAC;>tr|G3LV28|G3LV28_9SOLA	2	-0.692273	0.692273	-38.1122	0.618878	0.0255006	NaN	NaN	NaN
RPRO/MPRO	RPRO	MPRO	>tr|A0A140G1V5|A0A140G1V5_TOBAC;>tr|G3LV42|G3LV42_9SOLA	NaN	NaN	NaN	>tr|A0A140G1V5|A0A140G1V5_TOBAC;>tr|G3LV42|G3LV42_9SOLA	8	-1.3176	1.3176	-59.8799	0.401201	5.41e-06	NaN	NaN	NaN
RPRO/MPRO	RPRO	MPRO	>tr|A0A140G1X6|A0A140G1X6_TOBAC;>tr|G3LV69|G3LV69_9SOLA	NaN	NaN	NaN	>tr|A0A140G1X6|A0A140G1X6_TOBAC;>tr|G3LV69|G3LV69_9SOLA	5	-1.2647	1.2647	-58.3815	0.416185	9.1e-05	NaN	NaN	NaN
RPRO/MPRO	RPRO	MPRO	>tr|A0A140G1Y4|A0A140G1Y4_TOBAC;>tr|G3LV45|G3LV45_9SOLA	NaN	NaN	NaN	>tr|A0A140G1Y4|A0A140G1Y4_TOBAC;>tr|G3LV45|G3LV45_9SOLA	7	-1.21037	1.21037	-56.7843	0.432157	7.71e-09	NaN	NaN	NaN
RPRO/MPRO	RPRO	MPRO	>tr|A0A172WC23|A0A172WC23_NICBE	NaN	NaN	NaN	>tr|A0A172WC23|A0A172WC23_NICBE	1	-0.583514	0.583514	-33.2663	0.667337	0.0284007	NaN	NaN	NaN
RPRO/MPRO	RPRO	MPRO	>tr|A0A172WC56|A0A172WC56_NICBE	NaN	NaN	NaN	>tr|A0A172WC56|A0A172WC56_NICBE	2	2.34937	2.34937	409.6	5.096	0.000228461	NaN	NaN	NaN
RPRO/MPRO	RPRO	MPRO	>tr|A1BQW6|A1BQW6_NICAT	NaN	NaN	NaN	>tr|A1BQW6|A1BQW6_NICAT	2	-1.5995	1.5995	-67.0009	0.329991	0.000397318	NaN	NaN	NaN
RPRO/MPRO	RPRO	MPRO	>tr|A1BQW9|A1BQW9_NICAT	NaN	NaN	NaN	>tr|A1BQW9|A1BQW9_NICAT	4	-0.681345	0.681345	-37.6416	0.623584	0.000286185	NaN	NaN	NaN
RPRO/MPRO	RPRO	MPRO	>sp|Q00844|NCP_RSVT;>tr|A2I7L9|A2I7L9_9VIRU;>tr|B5B632|B5B632_9VIRU;>tr|B5B646|B5B646_9VIRU;>tr|O10389|O10389_9VIRU;>tr|Q5K013|Q5K013_9VIRU;>tr|Q705B3|Q705B3_9VIRU;>tr|Q71TU0|Q71TU0_9VIRU;>tr|Q7TL11|Q7TL11_9VIRU;>tr|Q7TL17|Q7TL17_9VIRU;>tr|Q9J0W5|Q9J0W5_9VIRU	NaN	NaN	NaN|NaN|NaN	>sp|Q00844|NCP_RSVT;>tr|A2I7L9|A2I7L9_9VIRU;>tr|B5B632|B5B632_9VIRU;>tr|B5B646|B5B646_9VIRU;>tr|O10389|O10389_9VIRU;>tr|Q5K013|Q5K013_9VIRU;>tr|Q705B3|Q705B3_9VIRU;>tr|Q71TU0|Q71TU0_9VIRU;>tr|Q7TL11|Q7TL11_9VIRU;>tr|Q7TL17|Q7TL17_9VIRU;>tr|Q9J0W5|Q9J0W5_9VIRU	9	8.95989	8.95989	49696.1	497.961	1.28e-06	NaN	NaN	NaN
RPRO/MPRO	RPRO	MPRO	>tr|A2PYH3|A2PYH3_NICBE	NaN	NaN	NaN	>tr|A2PYH3|A2PYH3_NICBE	2	-2.04137	2.04137	-75.7066	0.242934	0.0166012	NaN	NaN	NaN
RPRO/MPRO	RPRO	MPRO	>tr|A5H1Q7|A5H1Q7_SOLLC;>tr|H8XZ69|H8XZ69_NICBE;>tr|K4BDK7|K4BDK7_SOLLC	NaN	NaN	NaN	>tr|A5H1Q7|A5H1Q7_SOLLC;>tr|H8XZ69|H8XZ69_NICBE;>tr|K4BDK7|K4BDK7_SOLLC	2	-0.621623	0.621623	-35.0061	0.649939	0.0241548	NaN	NaN	NaN
RPRO/MPRO	RPRO	MPRO	>tr|A7U630|A7U630_TOBAC	NaN	NaN	NaN	>tr|A7U630|A7U630_TOBAC	2	-0.799994	0.799994	-42.5649	0.574351	0.0455666	NaN	NaN	NaN
RPRO/MPRO	RPRO	MPRO	>tr|A7XZB8|A7XZB8_NICBE	NaN	NaN	NaN	>tr|A7XZB8|A7XZB8_NICBE	7	-0.620838	0.620838	-34.9707	0.650293	0.00108638	NaN	NaN	NaN
RPRO/MPRO	RPRO	MPRO	>sp|Q9ZS45|SPDE_SOLLC;>tr|A8R0T1|A8R0T1_NICBE;>tr|G8FQI7|G8FQI7_TOBAC;>tr|G8FQI8|G8FQI8_TOBAC;>tr|K4BR45|K4BR45_SOLLC;>tr|Q71S26|Q71S26_TOBAC;>tr|W8RFY2|W8RFY2_TOBAC	NaN	NaN	NaN	>sp|Q9ZS45|SPDE_SOLLC;>tr|A8R0T1|A8R0T1_NICBE;>tr|G8FQI7|G8FQI7_TOBAC;>tr|G8FQI8|G8FQI8_TOBAC;>tr|K4BR45|K4BR45_SOLLC;>tr|Q71S26|Q71S26_TOBAC;>tr|W8RFY2|W8RFY2_TOBAC	1	1.36133	1.36133	156.921	2.56921	0.00895714	NaN	NaN	NaN
RPRO/MPRO	RPRO	MPRO	>tr|A8UDS7|A8UDS7_TOBAC	NaN	NaN	NaN	>tr|A8UDS7|A8UDS7_TOBAC	1	-1.3043	1.3043	-59.5081	0.404919	0.005388	NaN	NaN	NaN
RPRO/MPRO	RPRO	MPRO	>tr|A8UDS9|A8UDS9_TOBAC	NaN	NaN	NaN	>tr|A8UDS9|A8UDS9_TOBAC	3	1.15705	1.15705	123.001	2.23001	1.64e-05	NaN	NaN	NaN
RPRO/MPRO	RPRO	MPRO	>tr|A9CM20|A9CM20_TOBAC	NaN	NaN	NaN	>tr|A9CM20|A9CM20_TOBAC	7	1.42176	1.42176	167.913	2.67913	2.45e-12	NaN	NaN	NaN
RPRO/MPRO	RPRO	MPRO	>tr|A9CM21|A9CM21_TOBAC	NaN	NaN	NaN	>tr|A9CM21|A9CM21_TOBAC	3	1.05437	1.05437	107.681	2.07681	0.00119269	NaN	NaN	NaN
RPRO/MPRO	RPRO	MPRO	>tr|A9CM22|A9CM22_TOBAC	NaN	NaN	NaN|NaN	>tr|A9CM22|A9CM22_TOBAC	4	1.01491	1.01491	102.078	2.02078	1.88e-06	NaN	NaN	NaN
RPRO/MPRO	RPRO	MPRO	>tr|A9UF61|A9UF61_NICAL	NaN	NaN	NaN	>tr|A9UF61|A9UF61_NICAL	1	1.46549	1.46549	176.157	2.76157	0.00256741	NaN	NaN	NaN
RPRO/MPRO	RPRO	MPRO	>sp|Q10712|AMPL1_SOLLC;>tr|K4DC90|K4DC90_SOLLC;>tr|O24022|O24022_SOLLC	NaN	NaN	NaN	>sp|Q10712|AMPL1_SOLLC;>tr|K4DC90|K4DC90_SOLLC;>tr|O24022|O24022_SOLLC	2	0.633109	0.633109	55.0903	1.5509	0.0193591	NaN	NaN	NaN
RPRO/MPRO	RPRO	MPRO	>sp|Q42876|AMPL2_SOLLC	NaN	NaN	NaN	>sp|Q42876|AMPL2_SOLLC	2	0.661302	0.661302	58.151	1.58151	0.00498657	NaN	NaN	NaN
RPRO/MPRO	RPRO	MPRO	>tr|B0EVU8|B0EVU8_9VIRU;>tr|B0EY19|B0EY19_9VIRU;>tr|D8L236|D8L236_9VIRU;>tr|O10387|O10387_9VIRU	NaN	NaN	NaN|NaN	>tr|B0EVU8|B0EVU8_9VIRU;>tr|B0EY19|B0EY19_9VIRU;>tr|D8L236|D8L236_9VIRU;>tr|O10387|O10387_9VIRU	11	9.71436	9.71436	83906.8	840.068	0.0230037	NaN	NaN	NaN
RPRO/MPRO	RPRO	MPRO	>tr|B5M4V6|B5M4V6_TOBAC	NaN	NaN	NaN	>tr|B5M4V6|B5M4V6_TOBAC	3	-0.708836	0.708836	-38.8186	0.611814	0.00348697	NaN	NaN	NaN
RPRO/MPRO	RPRO	MPRO	>tr|B6RCM0|B6RCM0_TOBAC	NaN	NaN	NaN	>tr|B6RCM0|B6RCM0_TOBAC	5	1.84556	1.84556	259.391	3.59391	0.00458618	NaN	NaN	NaN
RPRO/MPRO	RPRO	MPRO	>tr|B7U9Z3|B7U9Z3_NICBE	NaN	NaN	NaN	>tr|B7U9Z3|B7U9Z3_NICBE	2	1.22039	1.22039	133.009	2.33009	0.0110441	NaN	NaN	NaN
RPRO/MPRO	RPRO	MPRO	>tr|B7VGG2|B7VGG2_9VIRU;>tr|B7VGG3|B7VGG3_9VIRU;>tr|B7VGG5|B7VGG5_9VIRU;>tr|B7VGG7|B7VGG7_9VIRU;>tr|B7VGG8|B7VGG8_9VIRU;>tr|B7VGG9|B7VGG9_9VIRU;>tr|B8ZXH9|B8ZXH9_9VIRU;>tr|B8ZXI0|B8ZXI0_9VIRU;>tr|D2KMP5|D2KMP5_9VIRU;>tr|D8L235|D8L235_9VIRU;>tr|G4WH15|G4WH15_9VIRU;>tr|G4WH21|G4WH21_9VIRU;>tr|G4WH23|G4WH23_9VIRU;>tr|Q2V561|Q2V561_9VIRU;>tr|Q52R39|Q52R39_9VIRU;>tr|Q7TL20|Q7TL20_9VIRU;>tr|Q8JRD1|Q8JR…	NaN	NaN	NaN	>tr|B7VGG2|B7VGG2_9VIRU;>tr|B7VGG3|B7VGG3_9VIRU;>tr|B7VGG5|B7VGG5_9VIRU;>tr|B7VGG7|B7VGG7_9VIRU;>tr|B7VGG8|B7VGG8_9VIRU;>tr|B7VGG9|B7VGG9_9VIRU;>tr|B8ZXH9|B8ZXH9_9VIRU;>tr|B8ZXI0|B8ZXI0_9VIRU;>tr|D2KMP5|D2KMP5_9VIRU;>tr|D8L235|D8L235_9VIRU;>tr|G4WH15|G4WH15_9VIRU;>tr|G4WH21|G4WH21_9VIRU;>tr|G4WH23|G4WH23_9VIRU;>tr|Q2V561|Q2V561_9VIRU;>tr|Q52R39|Q52R39_9VIRU;>tr|Q7TL20|Q7TL20_9VIRU;>tr|Q8JRD1|Q8JR…	19	6.88416	6.88416	11712.4	118.124	1.28e-06	NaN	NaN	NaN
RPRO/MPRO	RPRO	MPRO	>tr|B8R519|B8R519_NICBE;>tr|Q40164|Q40164_SOLLC	NaN	NaN	NaN	>tr|B8R519|B8R519_NICBE;>tr|Q40164|Q40164_SOLLC	1	1.67109	1.67109	218.455	3.18455	0.00508004	NaN	NaN	NaN
RPRO/MPRO	RPRO	MPRO	>tr|B8R6B6|B8R6B6_NICBE	NaN	NaN	NaN	>tr|B8R6B6|B8R6B6_NICBE	3	2.81605	2.81605	604.233	7.04233	0.0026197	NaN	NaN	NaN
RPRO/MPRO	RPRO	MPRO	>tr|B9A6I8|B9A6I8_TOBAC	NaN	NaN	NaN	>tr|B9A6I8|B9A6I8_TOBAC	5	1.06007	1.06007	108.503	2.08503	1.98e-06	NaN	NaN	NaN
RPRO/MPRO	RPRO	MPRO	>sp|P49118|BIP_SOLLC;>tr|K4CPS8|K4CPS8_SOLLC	NaN	NaN	NaN	>sp|P49118|BIP_SOLLC;>tr|K4CPS8|K4CPS8_SOLLC	3	1.08893	1.08893	112.717	2.12717	0.0191799	NaN	NaN	NaN
RPRO/MPRO	RPRO	MPRO	>tr|C3RSF4|C3RSF4_TOBAC;>tr|Q2QFR3|Q2QFR3_NICBE;>tr|Q84YH8|Q84YH8_TOBAC;>tr|Q9LRI2|Q9LRI2_TOBAC	NaN	NaN	NaN	>tr|C3RSF4|C3RSF4_TOBAC;>tr|Q2QFR3|Q2QFR3_NICBE;>tr|Q84YH8|Q84YH8_TOBAC;>tr|Q9LRI2|Q9LRI2_TOBAC	2	1.24798	1.24798	137.509	2.37509	0.00018344	NaN	NaN	NaN
RPRO/MPRO	RPRO	MPRO	>tr|C5J0G6|C5J0G6_TOBAC	NaN	NaN	NaN	>tr|C5J0G6|C5J0G6_TOBAC	15	0.580989	0.580989	49.5874	1.49587	3.99e-11	NaN	NaN	NaN
RPRO/MPRO	RPRO	MPRO	>tr|C6FFS2|C6FFS2_NICBE;>tr|K0IBB4|K0IBB4_NICBE	NaN	NaN	NaN|NaN|NaN	>tr|C6FFS2|C6FFS2_NICBE;>tr|K0IBB4|K0IBB4_NICBE	15	-1.34406	1.34406	-60.609	0.39391	6.31e-15	NaN	NaN	NaN
RPRO/MPRO	RPRO	MPRO	>tr|C9DFB5|C9DFB5_NICBE	NaN	NaN	NaN	>tr|C9DFB5|C9DFB5_NICBE	6	1.55747	1.55747	194.337	2.94337	0.000197232	NaN	NaN	NaN
RPRO/MPRO	RPRO	MPRO	>tr|C9DFB7|C9DFB7_NICBE	NaN	NaN	NaN	>tr|C9DFB7|C9DFB7_NICBE	5	2.30983	2.30983	395.826	4.95826	0.00135008	NaN	NaN	NaN
RPRO/MPRO	RPRO	MPRO	>tr|C9DFC1|C9DFC1_NICBE	NaN	NaN	NaN	>tr|C9DFC1|C9DFC1_NICBE	2	1.6199	1.6199	207.355	3.07355	0.0165527	NaN	NaN	NaN
RPRO/MPRO	RPRO	MPRO	>sp|P27161|CALM_SOLLC;>tr|Q76MF4|Q76MF4_TOBAC	NaN	NaN	NaN	>sp|P27161|CALM_SOLLC;>tr|Q76MF4|Q76MF4_TOBAC	2	1.63696	1.63696	211.011	3.11011	8.81e-05	NaN	NaN	NaN
RPRO/MPRO	RPRO	MPRO	CON__P00761	NaN	NaN	NaN	CON__P00761	4	1.46277	1.46277	175.637	2.75637	5.41e-06	NaN	NaN	NaN
RPRO/MPRO	RPRO	MPRO	CON__P02769|CON__P02768-1	NaN	NaN	NaN|NaN	CON__P02769|CON__P02768-1	7	1.77131	1.77131	241.364	3.41364	3.52e-14	NaN	NaN	NaN
RPRO/MPRO	RPRO	MPRO	CON__P02769	NaN	NaN	NaN	CON__P02769	47	1.85671	1.85671	262.181	3.62181	2.31e-113	NaN	NaN	NaN
RPRO/MPRO	RPRO	MPRO	CON__Q29443;CON__Q0IIK2	NaN	NaN	NaN	CON__Q29443;CON__Q0IIK2	1	3.19836	3.19836	817.917	9.17917	0.0108303	NaN	NaN	NaN
RPRO/MPRO	RPRO	MPRO	CON__Q3SZR3	NaN	NaN	NaN	CON__Q3SZR3	2	2.79649	2.79649	594.748	6.94748	0.00285688	NaN	NaN	NaN
RPRO/MPRO	RPRO	MPRO	>tr|D0EJY9|D0EJY9_NICBE;>tr|K9JHZ2|K9JHZ2_NICAT	NaN	NaN	NaN|NaN|NaN	>tr|D0EJY9|D0EJY9_NICBE;>tr|K9JHZ2|K9JHZ2_NICAT	23	0.614831	0.614831	53.1378	1.53138	1.35e-06	NaN	NaN	NaN
RPRO/MPRO	RPRO	MPRO	>tr|D2DMF5|D2DMF5_NICBE	NaN	NaN	NaN	>tr|D2DMF5|D2DMF5_NICBE	3	-1.0694	1.0694	-52.3483	0.476517	2.21e-05	NaN	NaN	NaN
RPRO/MPRO	RPRO	MPRO	>tr|D6PZY6|D6PZY6_TOBAC;>tr|Q40427|Q40427_NICSY	NaN	NaN	NaN	>tr|D6PZY6|D6PZY6_TOBAC;>tr|Q40427|Q40427_NICSY	2	0.964973	0.964973	95.2027	1.95203	0.0135057	NaN	NaN	NaN
RPRO/MPRO	RPRO	MPRO	>tr|E0X585|E0X585_NICBE	NaN	NaN	NaN	>tr|E0X585|E0X585_NICBE	1	-1.4338	1.4338	-62.9845	0.370155	0.0416685	NaN	NaN	NaN
RPRO/MPRO	RPRO	MPRO	>tr|E1AXT8|E1AXT8_NICBE	NaN	NaN	NaN	>tr|E1AXT8|E1AXT8_NICBE	20	-1.71274	1.71274	-69.492	0.30508	4.88e-22	NaN	NaN	NaN
RPRO/MPRO	RPRO	MPRO	>tr|E5LBC4|E5LBC4_SOLLC	NaN	NaN	NaN	>tr|E5LBC4|E5LBC4_SOLLC	2	-1.03668	1.03668	-51.2552	0.487448	0.0432053	NaN	NaN	NaN
RPRO/MPRO	RPRO	MPRO	>tr|E5LLE7|E5LLE7_NICBE	NaN	NaN	NaN	>tr|E5LLE7|E5LLE7_NICBE	30	-0.92816	0.92816	-47.4472	0.525528	1.82e-20	NaN	NaN	NaN
RPRO/MPRO	RPRO	MPRO	>tr|F2VJ74|F2VJ74_TOBAC	NaN	NaN	NaN	>tr|F2VJ74|F2VJ74_TOBAC	5	0.774301	0.774301	71.0361	1.71036	0.000110767	NaN	NaN	NaN
RPRO/MPRO	RPRO	MPRO	>tr|F8UV60|F8UV60_NICBE	NaN	NaN	NaN	>tr|F8UV60|F8UV60_NICBE	1	1.19273	1.19273	128.585	2.28585	0.00180919	NaN	NaN	NaN
RPRO/MPRO	RPRO	MPRO	>tr|G0T511|G0T511_NICBE;>tr|M9Z760|M9Z760_TOBAC;>tr|Q9SPL9|Q9SPL9_TOBAC	NaN	NaN	NaN	>tr|G0T511|G0T511_NICBE;>tr|M9Z760|M9Z760_TOBAC;>tr|Q9SPL9|Q9SPL9_TOBAC	6	-1.1511	1.1511	-54.9717	0.450283	3.47e-05	NaN	NaN	NaN
RPRO/MPRO	RPRO	MPRO	>tr|G5ELZ2|G5ELZ2_TOBAC	NaN	NaN	NaN	>tr|G5ELZ2|G5ELZ2_TOBAC	4	1.081	1.081	111.55	2.1155	3.08e-05	NaN	NaN	NaN
RPRO/MPRO	RPRO	MPRO	>tr|G8D593|G8D593_SOLLC	NaN	NaN	NaN	>tr|G8D593|G8D593_SOLLC	2	-1.01186	1.01186	-50.4094	0.495906	0.0159085	NaN	NaN	NaN
RPRO/MPRO	RPRO	MPRO	>tr|G8Z261|G8Z261_SOLLC	NaN	NaN	NaN	>tr|G8Z261|G8Z261_SOLLC	11	-0.586441	0.586441	-33.4016	0.665984	0.000822472	NaN	NaN	NaN
RPRO/MPRO	RPRO	MPRO	>tr|G9MD86|G9MD86_TOBAC	NaN	NaN	NaN	>tr|G9MD86|G9MD86_TOBAC	7	1.62255	1.62255	207.919	3.07919	0.00198392	NaN	NaN	NaN
RPRO/MPRO	RPRO	MPRO	>sp|Q40147|GSA_SOLLC;>tr|K4BP76|K4BP76_SOLLC	NaN	NaN	NaN	>sp|Q40147|GSA_SOLLC;>tr|K4BP76|K4BP76_SOLLC	8	-1.32591	1.32591	-60.1103	0.398897	8.82e-08	NaN	NaN	NaN
RPRO/MPRO	RPRO	MPRO	>tr|H9CCH6|H9CCH6_TOBAC;>tr|Q40475|Q40475_TOBAC	NaN	NaN	NaN	>tr|H9CCH6|H9CCH6_TOBAC;>tr|Q40475|Q40475_TOBAC	10	-1.97246	1.97246	-74.5183	0.254817	2.24e-09	NaN	NaN	NaN
RPRO/MPRO	RPRO	MPRO	>tr|H9CCH7|H9CCH7_TOBAC	NaN	NaN	NaN	>tr|H9CCH7|H9CCH7_TOBAC	4	-0.650394	0.650394	-36.2894	0.637106	3.96e-06	NaN	NaN	NaN
RPRO/MPRO	RPRO	MPRO	>sp|P27322|HSP72_SOLLC	NaN	NaN	NaN	>sp|P27322|HSP72_SOLLC	3	0.814445	0.814445	75.8622	1.75862	0.002985	NaN	NaN	NaN
RPRO/MPRO	RPRO	MPRO	>tr|I0B7J4|I0B7J4_NICBE	NaN	NaN	NaN	>tr|I0B7J4|I0B7J4_NICBE	9	0.705648	0.705648	63.0878	1.63088	1.54e-10	NaN	NaN	NaN
RPRO/MPRO	RPRO	MPRO	>tr|I0B7J8|I0B7J8_NICBE;>tr|Q04126|Q04126_TOBAC	NaN	NaN	NaN|NaN	>tr|I0B7J8|I0B7J8_NICBE;>tr|Q04126|Q04126_TOBAC	11	0.893939	0.893939	85.8243	1.85824	7.79e-14	NaN	NaN	NaN
RPRO/MPRO	RPRO	MPRO	>tr|I0B7J9|I0B7J9_NICBE;>tr|I0B7K0|I0B7K0_NICBE;>tr|Q5EFR5|Q5EFR5_NICBE	NaN	NaN	NaN	>tr|I0B7J9|I0B7J9_NICBE;>tr|I0B7K0|I0B7K0_NICBE;>tr|Q5EFR5|Q5EFR5_NICBE	6	-1.33604	1.33604	-60.3893	0.396107	3.07e-11	NaN	NaN	NaN
RPRO/MPRO	RPRO	MPRO	>tr|I7GVS5|I7GVS5_TOBAC	NaN	NaN	NaN|NaN|NaN|NaN|NaN|NaN|NaN|NaN	>tr|I7GVS5|I7GVS5_TOBAC	24	0.674482	0.674482	59.6024	1.59602	1.98e-16	NaN	NaN	NaN
RPRO/MPRO	RPRO	MPRO	>tr|J7ES67|J7ES67_NICBE	NaN	NaN	NaN	>tr|J7ES67|J7ES67_NICBE	10	2.50006	2.50006	465.711	5.65711	1.28e-06	NaN	NaN	NaN
RPRO/MPRO	RPRO	MPRO	>tr|J7FXE4|J7FXE4_9SOLA;>tr|J7FYT8|J7FYT8_NICGL;>tr|J7G3I0|J7G3I0_NICCL;>tr|J7G3I4|J7G3I4_NICRU;>tr|J7G5V4|J7G5V4_9SOLA	NaN	NaN	NaN	>tr|J7FXE4|J7FXE4_9SOLA;>tr|J7FYT8|J7FYT8_NICGL;>tr|J7G3I0|J7G3I0_NICCL;>tr|J7G3I4|J7G3I4_NICRU;>tr|J7G5V4|J7G5V4_9SOLA	4	2.86978	2.86978	630.956	7.30956	1.54e-08	NaN	NaN	NaN
RPRO/MPRO	RPRO	MPRO	>tr|K4ASC2|K4ASC2_SOLLC	NaN	NaN	NaN	>tr|K4ASC2|K4ASC2_SOLLC	9	-0.706395	0.706395	-38.715	0.61285	7.74e-07	NaN	NaN	NaN
RPRO/MPRO	RPRO	MPRO	>tr|K4ASJ9|K4ASJ9_SOLLC	NaN	NaN	NaN	>tr|K4ASJ9|K4ASJ9_SOLLC	3	-1.16959	1.16959	-55.5453	0.444547	0.00135023	NaN	NaN	NaN
RPRO/MPRO	RPRO	MPRO	>tr|K4ASV9|K4ASV9_SOLLC	NaN	NaN	NaN	>tr|K4ASV9|K4ASV9_SOLLC	6	-1.12911	1.12911	-54.2802	0.457198	9.7e-06	NaN	NaN	NaN
RPRO/MPRO	RPRO	MPRO	>tr|K4ASW1|K4ASW1_SOLLC	NaN	NaN	NaN	>tr|K4ASW1|K4ASW1_SOLLC	1	-0.93075	0.93075	-47.5414	0.524586	0.0127436	NaN	NaN	NaN
RPRO/MPRO	RPRO	MPRO	>tr|K4ASX2|K4ASX2_SOLLC	NaN	NaN	NaN	>tr|K4ASX2|K4ASX2_SOLLC	1	-0.616297	0.616297	-34.7657	0.652343	0.0107036	NaN	NaN	NaN
RPRO/MPRO	RPRO	MPRO	>tr|K4ASY4|K4ASY4_SOLLC;>tr|K4D399|K4D399_SOLLC	NaN	NaN	NaN	>tr|K4ASY4|K4ASY4_SOLLC;>tr|K4D399|K4D399_SOLLC	1	1.08922	1.08922	112.759	2.12759	0.0308579	NaN	NaN	NaN
RPRO/MPRO	RPRO	MPRO	>sp|Q8GTQ9|SUCA1_SOLLC;>tr|K4ASY9|K4ASY9_SOLLC	NaN	NaN	NaN	>sp|Q8GTQ9|SUCA1_SOLLC;>tr|K4ASY9|K4ASY9_SOLLC	2	1.89233	1.89233	271.234	3.71234	0.00690082	NaN	NaN	NaN
RPRO/MPRO	RPRO	MPRO	>tr|K4ASZ2|K4ASZ2_SOLLC	NaN	NaN	NaN	>tr|K4ASZ2|K4ASZ2_SOLLC	1	-1.11407	1.11407	-53.8011	0.461989	0.0038566	NaN	NaN	NaN
RPRO/MPRO	RPRO	MPRO	>tr|K4ASZ8|K4ASZ8_SOLLC;>tr|K4B1B7|K4B1B7_SOLLC;>tr|K4B1B8|K4B1B8_SOLLC;>tr|K4BW50|K4BW50_SOLLC	NaN	NaN	NaN	>tr|K4ASZ8|K4ASZ8_SOLLC;>tr|K4B1B7|K4B1B7_SOLLC;>tr|K4B1B8|K4B1B8_SOLLC;>tr|K4BW50|K4BW50_SOLLC	6	0.655528	0.655528	57.5193	1.57519	0.00110027	NaN	NaN	NaN
RPRO/MPRO	RPRO	MPRO	>tr|K4AT23|K4AT23_SOLLC	NaN	NaN	NaN	>tr|K4AT23|K4AT23_SOLLC	2	-0.924781	0.924781	-47.324	0.52676	0.00964628	NaN	NaN	NaN
RPRO/MPRO	RPRO	MPRO	>tr|K4AT35|K4AT35_SOLLC;>tr|Q076B0|Q076B0_NICBE	NaN	NaN	NaN	>tr|K4AT35|K4AT35_SOLLC;>tr|Q076B0|Q076B0_NICBE	1	2.01759	2.01759	304.906	4.04906	0.018463	NaN	NaN	NaN
RPRO/MPRO	RPRO	MPRO	>tr|K4ATA6|K4ATA6_SOLLC	NaN	NaN	NaN	>tr|K4ATA6|K4ATA6_SOLLC	1	0.870536	0.870536	82.8342	1.82834	0.00966408	NaN	NaN	NaN
RPRO/MPRO	RPRO	MPRO	>tr|K4AV63|K4AV63_SOLLC	NaN	NaN	NaN|NaN	>tr|K4AV63|K4AV63_SOLLC	21	-1.37553	1.37553	-61.459	0.38541	1.52e-29	NaN	NaN	NaN
RPRO/MPRO	RPRO	MPRO	>tr|K4AVZ4|K4AVZ4_SOLLC	NaN	NaN	NaN	>tr|K4AVZ4|K4AVZ4_SOLLC	12	-1.19414	1.19414	-56.2953	0.437047	8.28e-13	NaN	NaN	NaN
RPRO/MPRO	RPRO	MPRO	>tr|K4AXM7|K4AXM7_SOLLC	NaN	NaN	NaN	>tr|K4AXM7|K4AXM7_SOLLC	2	1.44646	1.44646	172.539	2.72539	0.00161096	NaN	NaN	NaN
RPRO/MPRO	RPRO	MPRO	>tr|K4AXN3|K4AXN3_SOLLC	NaN	NaN	NaN	>tr|K4AXN3|K4AXN3_SOLLC	1	2.31351	2.31351	397.091	4.97091	0.00190112	NaN	NaN	NaN
RPRO/MPRO	RPRO	MPRO	>tr|K4AXX7|K4AXX7_SOLLC	NaN	NaN	NaN	>tr|K4AXX7|K4AXX7_SOLLC	8	-1.96044	1.96044	-74.3049	0.256951	0.000527021	NaN	NaN	NaN
RPRO/MPRO	RPRO	MPRO	>tr|K4AY97|K4AY97_SOLLC	NaN	NaN	NaN	>tr|K4AY97|K4AY97_SOLLC	4	1.20374	1.20374	130.336	2.30336	1.31e-08	NaN	NaN	NaN
RPRO/MPRO	RPRO	MPRO	>tr|K4AYG3|K4AYG3_SOLLC	NaN	NaN	NaN	>tr|K4AYG3|K4AYG3_SOLLC	7	-1.02048	1.02048	-50.7046	0.492954	7.15e-06	NaN	NaN	NaN
RPRO/MPRO	RPRO	MPRO	>tr|K4AYJ8|K4AYJ8_SOLLC	NaN	NaN	NaN	>tr|K4AYJ8|K4AYJ8_SOLLC	2	-0.79889	0.79889	-42.5209	0.574791	0.0459336	NaN	NaN	NaN
RPRO/MPRO	RPRO	MPRO	>tr|K4AYT8|K4AYT8_SOLLC	NaN	NaN	NaN	>tr|K4AYT8|K4AYT8_SOLLC	3	0.762481	0.762481	69.6405	1.69641	5.47e-05	NaN	NaN	NaN
RPRO/MPRO	RPRO	MPRO	>tr|K4AZJ7|K4AZJ7_SOLLC	NaN	NaN	NaN	>tr|K4AZJ7|K4AZJ7_SOLLC	3	0.882533	0.882533	84.3609	1.84361	0.0320707	NaN	NaN	NaN
RPRO/MPRO	RPRO	MPRO	>tr|K4AZT2|K4AZT2_SOLLC	NaN	NaN	NaN	>tr|K4AZT2|K4AZT2_SOLLC	6	-0.699377	0.699377	-38.4162	0.615838	0.00437069	NaN	NaN	NaN
RPRO/MPRO	RPRO	MPRO	>tr|K4B075|K4B075_SOLLC	NaN	NaN	NaN	>tr|K4B075|K4B075_SOLLC	3	-1.26811	1.26811	-58.4796	0.415204	0.000184565	NaN	NaN	NaN
RPRO/MPRO	RPRO	MPRO	>sp|P54776|PRS6A_SOLLC;>tr|K4B110|K4B110_SOLLC;>tr|W0KMC2|W0KMC2_TOBAC	NaN	NaN	NaN|NaN	>sp|P54776|PRS6A_SOLLC;>tr|K4B110|K4B110_SOLLC;>tr|W0KMC2|W0KMC2_TOBAC	3	0.767405	0.767405	70.2205	1.70221	0.00590197	NaN	NaN	NaN
RPRO/MPRO	RPRO	MPRO	>tr|K4B111|K4B111_SOLLC	NaN	NaN	NaN	>tr|K4B111|K4B111_SOLLC	1	1.52822	1.52822	188.431	2.88431	0.0167927	NaN	NaN	NaN
RPRO/MPRO	RPRO	MPRO	>tr|K4B166|K4B166_SOLLC;>tr|P93358|P93358_TOBAC	NaN	NaN	NaN	>tr|K4B166|K4B166_SOLLC;>tr|P93358|P93358_TOBAC	2	0.86308	0.86308	81.8917	1.81892	0.000114046	NaN	NaN	NaN
RPRO/MPRO	RPRO	MPRO	>tr|K4B172|K4B172_SOLLC	NaN	NaN	NaN	>tr|K4B172|K4B172_SOLLC	2	3.75988	3.75988	1254.68	13.5468	0.0163422	NaN	NaN	NaN
RPRO/MPRO	RPRO	MPRO	>tr|K4B1S4|K4B1S4_SOLLC	NaN	NaN	NaN	>tr|K4B1S4|K4B1S4_SOLLC	2	1.4596	1.4596	175.032	2.75032	0.00222751	NaN	NaN	NaN
RPRO/MPRO	RPRO	MPRO	>tr|K4B212|K4B212_SOLLC	NaN	NaN	NaN	>tr|K4B212|K4B212_SOLLC	1	-0.870057	0.870057	-45.2875	0.547125	0.0172808	NaN	NaN	NaN
RPRO/MPRO	RPRO	MPRO	>tr|K4B2B2|K4B2B2_SOLLC	NaN	NaN	NaN	>tr|K4B2B2|K4B2B2_SOLLC	2	-1.93249	1.93249	-73.8023	0.261977	0.012419	NaN	NaN	NaN
RPRO/MPRO	RPRO	MPRO	>tr|K4B2C4|K4B2C4_SOLLC;>tr|Q8L7Z8|Q8L7Z8_TOBAC	NaN	NaN	NaN	>tr|K4B2C4|K4B2C4_SOLLC;>tr|Q8L7Z8|Q8L7Z8_TOBAC	1	0.910125	0.910125	87.9209	1.87921	0.0399485	NaN	NaN	NaN
RPRO/MPRO	RPRO	MPRO	>tr|K4B2I9|K4B2I9_SOLLC	NaN	NaN	NaN	>tr|K4B2I9|K4B2I9_SOLLC	8	1.56719	1.56719	196.327	2.96327	7.75e-15	NaN	NaN	NaN
RPRO/MPRO	RPRO	MPRO	>tr|K4B375|K4B375_SOLLC	NaN	NaN	NaN	>tr|K4B375|K4B375_SOLLC	13	-0.850235	0.850235	-44.5306	0.554694	3.34e-06	NaN	NaN	NaN
RPRO/MPRO	RPRO	MPRO	>tr|K4B378|K4B378_SOLLC	NaN	NaN	NaN	>tr|K4B378|K4B378_SOLLC	8	-0.655365	0.655365	-36.5085	0.634915	0.00161636	NaN	NaN	NaN
RPRO/MPRO	RPRO	MPRO	>tr|K4B3J8|K4B3J8_SOLLC	NaN	NaN	NaN	>tr|K4B3J8|K4B3J8_SOLLC	6	-0.590948	0.590948	-33.6093	0.663907	0.00248745	NaN	NaN	NaN
RPRO/MPRO	RPRO	MPRO	>tr|K4B3Q2|K4B3Q2_SOLLC	NaN	NaN	NaN	>tr|K4B3Q2|K4B3Q2_SOLLC	2	0.808102	0.808102	75.0906	1.75091	0.00222751	NaN	NaN	NaN
RPRO/MPRO	RPRO	MPRO	>tr|K4B3Q8|K4B3Q8_SOLLC	NaN	NaN	NaN	>tr|K4B3Q8|K4B3Q8_SOLLC	3	0.694829	0.694829	61.8693	1.61869	0.00484318	NaN	NaN	NaN
RPRO/MPRO	RPRO	MPRO	>sp|O24030|PSA7_SOLLC;>tr|K4B407|K4B407_SOLLC;>tr|Q93X38|Q93X38_TOBAC	NaN	NaN	NaN	>sp|O24030|PSA7_SOLLC;>tr|K4B407|K4B407_SOLLC;>tr|Q93X38|Q93X38_TOBAC	3	1.58868	1.58868	200.775	3.00775	1.14e-05	NaN	NaN	NaN
RPRO/MPRO	RPRO	MPRO	>tr|K4B413|K4B413_SOLLC;>tr|Q09Y77|Q09Y77_SOLLC	NaN	NaN	NaN	>tr|K4B413|K4B413_SOLLC;>tr|Q09Y77|Q09Y77_SOLLC	4	-0.758196	0.758196	-40.8765	0.591235	0.00156176	NaN	NaN	NaN
RPRO/MPRO	RPRO	MPRO	>tr|K4B425|K4B425_SOLLC	NaN	NaN	NaN	>tr|K4B425|K4B425_SOLLC	4	-1.64497	1.64497	-68.0246	0.319754	1.28e-06	NaN	NaN	NaN
RPRO/MPRO	RPRO	MPRO	>tr|K4B438|K4B438_SOLLC	NaN	NaN	NaN	>tr|K4B438|K4B438_SOLLC	2	0.661812	0.661812	58.2069	1.58207	0.0401457	NaN	NaN	NaN
RPRO/MPRO	RPRO	MPRO	>tr|K4B553|K4B553_SOLLC	NaN	NaN	NaN	>tr|K4B553|K4B553_SOLLC	3	3.3	3.3	884.919	9.84919	7.14e-05	NaN	NaN	NaN
RPRO/MPRO	RPRO	MPRO	>tr|K4B5I0|K4B5I0_SOLLC	NaN	NaN	NaN	>tr|K4B5I0|K4B5I0_SOLLC	1	-1.16015	1.16015	-55.2533	0.447467	0.0416685	NaN	NaN	NaN
RPRO/MPRO	RPRO	MPRO	>tr|K4B6C3|K4B6C3_SOLLC	NaN	NaN	NaN	>tr|K4B6C3|K4B6C3_SOLLC	1	-0.716325	0.716325	-39.1354	0.608646	0.00846418	NaN	NaN	NaN
RPRO/MPRO	RPRO	MPRO	>tr|K4B6T0|K4B6T0_SOLLC	NaN	NaN	NaN	>tr|K4B6T0|K4B6T0_SOLLC	2	-0.73342	0.73342	-39.8524	0.601476	0.00553722	NaN	NaN	NaN
RPRO/MPRO	RPRO	MPRO	>tr|K4B778|K4B778_SOLLC	NaN	NaN	NaN	>tr|K4B778|K4B778_SOLLC	2	1.23683	1.23683	135.679	2.35679	7.03e-05	NaN	NaN	NaN
RPRO/MPRO	RPRO	MPRO	>tr|K4B7E1|K4B7E1_SOLLC	NaN	NaN	NaN	>tr|K4B7E1|K4B7E1_SOLLC	1	-1.21057	1.21057	-56.7902	0.432098	0.00760673	NaN	NaN	NaN
RPRO/MPRO	RPRO	MPRO	>tr|K4B814|K4B814_SOLLC;>tr|K4B816|K4B816_SOLLC;>tr|K4B818|K4B818_SOLLC	NaN	NaN	NaN	>tr|K4B814|K4B814_SOLLC;>tr|K4B816|K4B816_SOLLC;>tr|K4B818|K4B818_SOLLC	4	0.580979	0.580979	49.5864	1.49586	0.000314954	NaN	NaN	NaN
RPRO/MPRO	RPRO	MPRO	>tr|K4B832|K4B832_SOLLC	NaN	NaN	NaN	>tr|K4B832|K4B832_SOLLC	2	1.16403	1.16403	124.082	2.24082	0.00473928	NaN	NaN	NaN
RPRO/MPRO	RPRO	MPRO	>tr|K4B858|K4B858_SOLLC	NaN	NaN	NaN	>tr|K4B858|K4B858_SOLLC	3	0.649402	0.649402	56.8517	1.56852	0.00331155	NaN	NaN	NaN
RPRO/MPRO	RPRO	MPRO	>tr|K4B8E7|K4B8E7_SOLLC	NaN	NaN	NaN	>tr|K4B8E7|K4B8E7_SOLLC	3	1.08061	1.08061	111.493	2.11493	0.00243449	NaN	NaN	NaN
RPRO/MPRO	RPRO	MPRO	>tr|K4B8J2|K4B8J2_SOLLC;>tr|K4CFP5|K4CFP5_SOLLC	NaN	NaN	NaN	>tr|K4B8J2|K4B8J2_SOLLC;>tr|K4CFP5|K4CFP5_SOLLC	2	0.624678	0.624678	54.1867	1.54187	0.0117926	NaN	NaN	NaN
RPRO/MPRO	RPRO	MPRO	>tr|K4B924|K4B924_SOLLC	NaN	NaN	NaN	>tr|K4B924|K4B924_SOLLC	7	-0.96609	0.96609	-48.8109	0.511891	1.05e-08	NaN	NaN	NaN
RPRO/MPRO	RPRO	MPRO	>tr|K4B9B8|K4B9B8_SOLLC	NaN	NaN	NaN	>tr|K4B9B8|K4B9B8_SOLLC	5	1.45401	1.45401	173.968	2.73968	5.21e-05	NaN	NaN	NaN
RPRO/MPRO	RPRO	MPRO	>tr|K4B9J6|K4B9J6_SOLLC	NaN	NaN	NaN	>tr|K4B9J6|K4B9J6_SOLLC	4	0.714524	0.714524	64.0942	1.64094	0.0295269	NaN	NaN	NaN
RPRO/MPRO	RPRO	MPRO	>tr|K4B9T4|K4B9T4_SOLLC	NaN	NaN	NaN	>tr|K4B9T4|K4B9T4_SOLLC	2	1.96332	1.96332	289.958	3.89958	0.00174318	NaN	NaN	NaN
RPRO/MPRO	RPRO	MPRO	>tr|K4BA40|K4BA40_SOLLC	NaN	NaN	NaN	>tr|K4BA40|K4BA40_SOLLC	4	1.22623	1.22623	133.955	2.33955	6.91e-06	NaN	NaN	NaN
RPRO/MPRO	RPRO	MPRO	>tr|K4BA95|K4BA95_SOLLC	NaN	NaN	NaN	>tr|K4BA95|K4BA95_SOLLC	3	1.45218	1.45218	173.622	2.73622	0.000773814	NaN	NaN	NaN
RPRO/MPRO	RPRO	MPRO	>tr|K4BAN9|K4BAN9_SOLLC	NaN	NaN	NaN	>tr|K4BAN9|K4BAN9_SOLLC	2	0.682642	0.682642	60.5076	1.60508	0.00163287	NaN	NaN	NaN
RPRO/MPRO	RPRO	MPRO	>tr|K4BB06|K4BB06_SOLLC	NaN	NaN	NaN	>tr|K4BB06|K4BB06_SOLLC	2	1.073	1.073	110.38	2.1038	0.000130508	NaN	NaN	NaN
RPRO/MPRO	RPRO	MPRO	>tr|K4BB19|K4BB19_SOLLC	NaN	NaN	NaN	>tr|K4BB19|K4BB19_SOLLC	2	0.876572	0.876572	83.6008	1.83601	0.0221179	NaN	NaN	NaN
RPRO/MPRO	RPRO	MPRO	>tr|K4BB47|K4BB47_SOLLC	NaN	NaN	NaN	>tr|K4BB47|K4BB47_SOLLC	2	0.947193	0.947193	92.8118	1.92812	0.0466814	NaN	NaN	NaN
RPRO/MPRO	RPRO	MPRO	>tr|K4BBI0|K4BBI0_SOLLC	NaN	NaN	NaN	>tr|K4BBI0|K4BBI0_SOLLC	5	-1.10521	1.10521	-53.5166	0.464834	8.9e-07	NaN	NaN	NaN
RPRO/MPRO	RPRO	MPRO	>tr|K4BBN1|K4BBN1_SOLLC	NaN	NaN	NaN	>tr|K4BBN1|K4BBN1_SOLLC	2	1.3226	1.3226	150.116	2.50116	0.0101424	NaN	NaN	NaN
RPRO/MPRO	RPRO	MPRO	>tr|K4BBZ1|K4BBZ1_SOLLC	NaN	NaN	NaN	>tr|K4BBZ1|K4BBZ1_SOLLC	1	-0.761828	0.761828	-41.0251	0.589749	0.0339436	NaN	NaN	NaN
RPRO/MPRO	RPRO	MPRO	>tr|K4BCU7|K4BCU7_SOLLC;>tr|Q6VWJ5|Q6VWJ5_SOLLC	NaN	NaN	NaN	>tr|K4BCU7|K4BCU7_SOLLC;>tr|Q6VWJ5|Q6VWJ5_SOLLC	4	-0.980114	0.980114	-49.306	0.50694	4.13e-06	NaN	NaN	NaN
RPRO/MPRO	RPRO	MPRO	>tr|K4BCV4|K4BCV4_SOLLC	NaN	NaN	NaN	>tr|K4BCV4|K4BCV4_SOLLC	14	-0.689618	0.689618	-37.9982	0.620018	2.68e-09	NaN	NaN	NaN
RPRO/MPRO	RPRO	MPRO	>tr|K4BCV6|K4BCV6_SOLLC	NaN	NaN	NaN	>tr|K4BCV6|K4BCV6_SOLLC	5	-0.90448	0.90448	-46.5775	0.534225	0.000945429	NaN	NaN	NaN
RPRO/MPRO	RPRO	MPRO	>tr|K4BD40|K4BD40_SOLLC	NaN	NaN	NaN|NaN	>tr|K4BD40|K4BD40_SOLLC	2	2.12435	2.12435	336.006	4.36006	0.00949463	NaN	NaN	NaN
RPRO/MPRO	RPRO	MPRO	>tr|K4BDP2|K4BDP2_SOLLC	NaN	NaN	NaN	>tr|K4BDP2|K4BDP2_SOLLC	4	0.911875	0.911875	88.1489	1.88149	0.00013658	NaN	NaN	NaN
RPRO/MPRO	RPRO	MPRO	>tr|K4BDU3|K4BDU3_SOLLC	NaN	NaN	NaN	>tr|K4BDU3|K4BDU3_SOLLC	2	-2.09068	2.09068	-76.523	0.23477	0.00403755	NaN	NaN	NaN
RPRO/MPRO	RPRO	MPRO	>tr|K4BDV0|K4BDV0_SOLLC	NaN	NaN	NaN	>tr|K4BDV0|K4BDV0_SOLLC	3	-1.15404	1.15404	-55.0634	0.449366	0.00264926	NaN	NaN	NaN
RPRO/MPRO	RPRO	MPRO	>tr|K4BEB0|K4BEB0_SOLLC	NaN	NaN	NaN	>tr|K4BEB0|K4BEB0_SOLLC	5	-1.17287	1.17287	-55.6461	0.443539	1.64e-05	NaN	NaN	NaN
RPRO/MPRO	RPRO	MPRO	>tr|K4BEI8|K4BEI8_SOLLC	NaN	NaN	NaN	>tr|K4BEI8|K4BEI8_SOLLC	1	1.41709	1.41709	167.046	2.67046	0.0273495	NaN	NaN	NaN
RPRO/MPRO	RPRO	MPRO	>tr|K4BFT9|K4BFT9_SOLLC	NaN	NaN	NaN	>tr|K4BFT9|K4BFT9_SOLLC	2	-0.744741	0.744741	-40.3225	0.596775	0.0187971	NaN	NaN	NaN
RPRO/MPRO	RPRO	MPRO	>tr|K4BGM2|K4BGM2_SOLLC	NaN	NaN	NaN	>tr|K4BGM2|K4BGM2_SOLLC	4	-0.79008	0.79008	-42.1688	0.578312	0.00989211	NaN	NaN	NaN
RPRO/MPRO	RPRO	MPRO	>tr|K4BHA1|K4BHA1_SOLLC	NaN	NaN	NaN	>tr|K4BHA1|K4BHA1_SOLLC	8	-0.999227	0.999227	-49.9732	0.500268	0.00110027	NaN	NaN	NaN
RPRO/MPRO	RPRO	MPRO	>tr|K4BHG4|K4BHG4_SOLLC	NaN	NaN	NaN|NaN	>tr|K4BHG4|K4BHG4_SOLLC	3	-0.989347	0.989347	-49.6294	0.503706	0.0126836	NaN	NaN	NaN
RPRO/MPRO	RPRO	MPRO	>tr|K4BHQ8|K4BHQ8_SOLLC	NaN	NaN	NaN	>tr|K4BHQ8|K4BHQ8_SOLLC	4	0.754844	0.754844	68.7449	1.68745	0.0268899	NaN	NaN	NaN
RPRO/MPRO	RPRO	MPRO	>tr|K4BHY1|K4BHY1_SOLLC	NaN	NaN	NaN	>tr|K4BHY1|K4BHY1_SOLLC	2	1.81957	1.81957	252.976	3.52976	0.0036989	NaN	NaN	NaN
RPRO/MPRO	RPRO	MPRO	>tr|K4BI68|K4BI68_SOLLC	NaN	NaN	NaN|NaN|NaN	>tr|K4BI68|K4BI68_SOLLC	14	0.982209	0.982209	97.5488	1.97549	2.62e-17	NaN	NaN	NaN
RPRO/MPRO	RPRO	MPRO	>tr|K4BIC8|K4BIC8_SOLLC;>tr|K4DAT4|K4DAT4_SOLLC	NaN	NaN	NaN	>tr|K4BIC8|K4BIC8_SOLLC;>tr|K4DAT4|K4DAT4_SOLLC	1	1.31424	1.31424	148.671	2.48671	0.0331136	NaN	NaN	NaN
RPRO/MPRO	RPRO	MPRO	>tr|K4BJA3|K4BJA3_SOLLC	NaN	NaN	NaN	>tr|K4BJA3|K4BJA3_SOLLC	5	0.625619	0.625619	54.2873	1.54287	3.7e-07	NaN	NaN	NaN
RPRO/MPRO	RPRO	MPRO	>tr|K4BJC4|K4BJC4_SOLLC	NaN	NaN	NaN	>tr|K4BJC4|K4BJC4_SOLLC	1	2.2035	2.2035	360.595	4.60595	0.0155107	NaN	NaN	NaN
RPRO/MPRO	RPRO	MPRO	>tr|K4BJL2|K4BJL2_SOLLC;>tr|K4C8W7|K4C8W7_SOLLC	NaN	NaN	NaN	>tr|K4BJL2|K4BJL2_SOLLC;>tr|K4C8W7|K4C8W7_SOLLC	3	-1.06383	1.06383	-52.164	0.47836	0.00628779	NaN	NaN	NaN
RPRO/MPRO	RPRO	MPRO	>tr|K4BJY3|K4BJY3_SOLLC	NaN	NaN	NaN	>tr|K4BJY3|K4BJY3_SOLLC	3	1.05765	1.05765	108.154	2.08154	0.000771745	NaN	NaN	NaN
RPRO/MPRO	RPRO	MPRO	>tr|K4BK24|K4BK24_SOLLC	NaN	NaN	NaN	>tr|K4BK24|K4BK24_SOLLC	6	-2.00212	2.00212	-75.0367	0.249633	7.63e-08	NaN	NaN	NaN
RPRO/MPRO	RPRO	MPRO	>tr|K4BK61|K4BK61_SOLLC	NaN	NaN	NaN	>tr|K4BK61|K4BK61_SOLLC	3	0.619361	0.619361	53.6194	1.53619	0.00326516	NaN	NaN	NaN
RPRO/MPRO	RPRO	MPRO	>tr|K4BK69|K4BK69_SOLLC	NaN	NaN	NaN|NaN|NaN	>tr|K4BK69|K4BK69_SOLLC	14	-1.03064	1.03064	-51.0508	0.489492	1.37e-12	NaN	NaN	NaN
RPRO/MPRO	RPRO	MPRO	>tr|K4BKD8|K4BKD8_SOLLC	NaN	NaN	NaN	>tr|K4BKD8|K4BKD8_SOLLC	2	-1.09294	1.09294	-53.1195	0.468805	0.0064442	NaN	NaN	NaN
RPRO/MPRO	RPRO	MPRO	>tr|K4BKN1|K4BKN1_SOLLC	NaN	NaN	NaN	>tr|K4BKN1|K4BKN1_SOLLC	2	-1.97149	1.97149	-74.5011	0.254989	0.0414967	NaN	NaN	NaN
RPRO/MPRO	RPRO	MPRO	>tr|K4BKR7|K4BKR7_SOLLC	NaN	NaN	NaN	>tr|K4BKR7|K4BKR7_SOLLC	7	0.602989	0.602989	51.886	1.51886	2.22e-07	NaN	NaN	NaN
RPRO/MPRO	RPRO	MPRO	>tr|K4BKV2|K4BKV2_SOLLC	NaN	NaN	NaN	>tr|K4BKV2|K4BKV2_SOLLC	2	1.93998	1.93998	283.701	3.83701	0.019653	NaN	NaN	NaN
RPRO/MPRO	RPRO	MPRO	>tr|K4BKZ5|K4BKZ5_SOLLC	NaN	NaN	NaN	>tr|K4BKZ5|K4BKZ5_SOLLC	1	0.74976	0.74976	68.1513	1.68151	0.0493048	NaN	NaN	NaN
RPRO/MPRO	RPRO	MPRO	>tr|K4BL13|K4BL13_SOLLC	NaN	NaN	NaN	>tr|K4BL13|K4BL13_SOLLC	3	0.768303	0.768303	70.3265	1.70326	0.00030429	NaN	NaN	NaN
RPRO/MPRO	RPRO	MPRO	>tr|K4BL84|K4BL84_SOLLC	NaN	NaN	NaN	>tr|K4BL84|K4BL84_SOLLC	4	-0.738242	0.738242	-40.0531	0.599469	0.000834639	NaN	NaN	NaN
RPRO/MPRO	RPRO	MPRO	>tr|K4BLP5|K4BLP5_SOLLC	NaN	NaN	NaN	>tr|K4BLP5|K4BLP5_SOLLC	5	-1.02951	1.02951	-51.0124	0.489876	4.14e-05	NaN	NaN	NaN
RPRO/MPRO	RPRO	MPRO	>tr|K4BM40|K4BM40_SOLLC	NaN	NaN	NaN	>tr|K4BM40|K4BM40_SOLLC	2	0.692081	0.692081	61.5612	1.61561	0.0286619	NaN	NaN	NaN
RPRO/MPRO	RPRO	MPRO	>tr|K4BML2|K4BML2_SOLLC	NaN	NaN	NaN	>tr|K4BML2|K4BML2_SOLLC	1	-0.84503	0.84503	-44.3301	0.556699	0.0165216	NaN	NaN	NaN
RPRO/MPRO	RPRO	MPRO	>sp|P49212|RL37_SOLLC;>tr|K4BMM7|K4BMM7_SOLLC;>tr|K4C7U1|K4C7U1_SOLLC;>tr|K4CM42|K4CM42_SOLLC	NaN	NaN	NaN	>sp|P49212|RL37_SOLLC;>tr|K4BMM7|K4BMM7_SOLLC;>tr|K4C7U1|K4C7U1_SOLLC;>tr|K4CM42|K4CM42_SOLLC	1	0.775491	0.775491	71.1772	1.71177	0.0247299	NaN	NaN	NaN
RPRO/MPRO	RPRO	MPRO	>tr|K4BMN4|K4BMN4_SOLLC	NaN	NaN	NaN	>tr|K4BMN4|K4BMN4_SOLLC	6	-1.40628	1.40628	-62.2716	0.377284	0.000665536	NaN	NaN	NaN
RPRO/MPRO	RPRO	MPRO	>tr|K4BMV6|K4BMV6_SOLLC	NaN	NaN	NaN	>tr|K4BMV6|K4BMV6_SOLLC	1	2.17537	2.17537	351.701	4.51701	0.0315116	NaN	NaN	NaN
RPRO/MPRO	RPRO	MPRO	>tr|K4BN60|K4BN60_SOLLC	NaN	NaN	NaN	>tr|K4BN60|K4BN60_SOLLC	6	2.21031	2.21031	362.773	4.62773	3.82e-06	NaN	NaN	NaN
RPRO/MPRO	RPRO	MPRO	>tr|K4BN72|K4BN72_SOLLC;>tr|K4C745|K4C745_SOLLC	NaN	NaN	NaN	>tr|K4BN72|K4BN72_SOLLC;>tr|K4C745|K4C745_SOLLC	3	0.772791	0.772791	70.8572	1.70857	1.45e-05	NaN	NaN	NaN
RPRO/MPRO	RPRO	MPRO	>tr|K4BNY4|K4BNY4_SOLLC	NaN	NaN	NaN	>tr|K4BNY4|K4BNY4_SOLLC	2	1.13743	1.13743	119.989	2.19989	0.00017725	NaN	NaN	NaN
RPRO/MPRO	RPRO	MPRO	>tr|K4BP02|K4BP02_SOLLC;>tr|K4C6M0|K4C6M0_SOLLC;>tr|K4C793|K4C793_SOLLC	NaN	NaN	NaN	>tr|K4BP02|K4BP02_SOLLC;>tr|K4C6M0|K4C6M0_SOLLC;>tr|K4C793|K4C793_SOLLC	2	0.65863	0.65863	57.8583	1.57858	0.021237	NaN	NaN	NaN
RPRO/MPRO	RPRO	MPRO	>tr|K4BPB0|K4BPB0_SOLLC	NaN	NaN	NaN	>tr|K4BPB0|K4BPB0_SOLLC	5	-1.56849	1.56849	-66.284	0.33716	4.04e-07	NaN	NaN	NaN
RPRO/MPRO	RPRO	MPRO	>tr|K4BPV5|K4BPV5_SOLLC;>tr|K4D5U3|K4D5U3_SOLLC;>tr|Q5QJ64|Q5QJ64_NICAT	NaN	NaN	NaN	>tr|K4BPV5|K4BPV5_SOLLC;>tr|K4D5U3|K4D5U3_SOLLC;>tr|Q5QJ64|Q5QJ64_NICAT	1	0.669193	0.669193	59.0183	1.59018	0.00285688	NaN	NaN	NaN
RPRO/MPRO	RPRO	MPRO	>tr|K4BQD6|K4BQD6_SOLLC	NaN	NaN	NaN	>tr|K4BQD6|K4BQD6_SOLLC	1	1.03196	1.03196	104.48	2.0448	0.00733244	NaN	NaN	NaN
RPRO/MPRO	RPRO	MPRO	>tr|K4BSP7|K4BSP7_SOLLC	NaN	NaN	NaN	>tr|K4BSP7|K4BSP7_SOLLC	1	1.07994	1.07994	111.394	2.11394	0.0163824	NaN	NaN	NaN
RPRO/MPRO	RPRO	MPRO	>tr|K4BSZ9|K4BSZ9_SOLLC	NaN	NaN	NaN	>tr|K4BSZ9|K4BSZ9_SOLLC	1	1.67185	1.67185	218.623	3.18623	0.0338553	NaN	NaN	NaN
RPRO/MPRO	RPRO	MPRO	>tr|K4BT42|K4BT42_SOLLC	NaN	NaN	NaN	>tr|K4BT42|K4BT42_SOLLC	1	0.714348	0.714348	64.0742	1.64074	0.0240035	NaN	NaN	NaN
RPRO/MPRO	RPRO	MPRO	>tr|K4BT58|K4BT58_SOLLC	NaN	NaN	NaN	>tr|K4BT58|K4BT58_SOLLC	2	1.41643	1.41643	166.925	2.66925	0.00153682	NaN	NaN	NaN
RPRO/MPRO	RPRO	MPRO	>tr|K4BTQ3|K4BTQ3_SOLLC	NaN	NaN	NaN	>tr|K4BTQ3|K4BTQ3_SOLLC	1	-0.795468	0.795468	-42.3844	0.576156	0.0312261	NaN	NaN	NaN
RPRO/MPRO	RPRO	MPRO	>tr|K4BU13|K4BU13_SOLLC	NaN	NaN	NaN	>tr|K4BU13|K4BU13_SOLLC	1	-1.46966	1.46966	-63.8931	0.361069	0.0464271	NaN	NaN	NaN
RPRO/MPRO	RPRO	MPRO	>tr|K4BU28|K4BU28_SOLLC;>tr|K4BU29|K4BU29_SOLLC	NaN	NaN	NaN	>tr|K4BU28|K4BU28_SOLLC;>tr|K4BU29|K4BU29_SOLLC	1	0.800065	0.800065	74.118	1.74118	0.0116431	NaN	NaN	NaN
RPRO/MPRO	RPRO	MPRO	>tr|K4BUW7|K4BUW7_SOLLC	NaN	NaN	NaN	>tr|K4BUW7|K4BUW7_SOLLC	1	1.87235	1.87235	266.127	3.66127	0.00589913	NaN	NaN	NaN
RPRO/MPRO	RPRO	MPRO	>tr|K4BV04|K4BV04_SOLLC	NaN	NaN	NaN	>tr|K4BV04|K4BV04_SOLLC	1	1.53105	1.53105	188.996	2.88996	0.0441459	NaN	NaN	NaN
RPRO/MPRO	RPRO	MPRO	>tr|K4BV58|K4BV58_SOLLC	NaN	NaN	NaN	>tr|K4BV58|K4BV58_SOLLC	7	-0.888993	0.888993	-46.0009	0.539991	0.000599387	NaN	NaN	NaN
RPRO/MPRO	RPRO	MPRO	>tr|K4BVD6|K4BVD6_SOLLC	NaN	NaN	NaN	>tr|K4BVD6|K4BVD6_SOLLC	3	0.996444	0.996444	99.5077	1.99508	0.022738	NaN	NaN	NaN
RPRO/MPRO	RPRO	MPRO	>tr|K4BVS6|K4BVS6_SOLLC	NaN	NaN	NaN	>tr|K4BVS6|K4BVS6_SOLLC	4	-1.12986	1.12986	-54.3039	0.456961	0.00130449	NaN	NaN	NaN
RPRO/MPRO	RPRO	MPRO	>tr|K4BVV2|K4BVV2_SOLLC	NaN	NaN	NaN	>tr|K4BVV2|K4BVV2_SOLLC	19	-0.854192	0.854192	-44.6825	0.553175	3.72e-10	NaN	NaN	NaN
RPRO/MPRO	RPRO	MPRO	>tr|K4BVZ0|K4BVZ0_SOLLC	NaN	NaN	NaN|NaN	>tr|K4BVZ0|K4BVZ0_SOLLC	13	-0.88044	0.88044	-45.6798	0.543202	5.78e-12	NaN	NaN	NaN
RPRO/MPRO	RPRO	MPRO	>tr|K4BVZ1|K4BVZ1_SOLLC	NaN	NaN	NaN	>tr|K4BVZ1|K4BVZ1_SOLLC	1	-2.18071	2.18071	-77.9433	0.220567	0.00924638	NaN	NaN	NaN
RPRO/MPRO	RPRO	MPRO	>tr|K4BW98|K4BW98_SOLLC	NaN	NaN	NaN	>tr|K4BW98|K4BW98_SOLLC	1	0.638062	0.638062	55.6237	1.55624	0.00918048	NaN	NaN	NaN
RPRO/MPRO	RPRO	MPRO	>tr|K4BWB5|K4BWB5_SOLLC	NaN	NaN	NaN	>tr|K4BWB5|K4BWB5_SOLLC	2	-1.02248	1.02248	-50.773	0.49227	0.00142489	NaN	NaN	NaN
RPRO/MPRO	RPRO	MPRO	>tr|K4BX77|K4BX77_SOLLC	NaN	NaN	NaN	>tr|K4BX77|K4BX77_SOLLC	2	-1.28047	1.28047	-58.8339	0.411661	0.0442443	NaN	NaN	NaN
RPRO/MPRO	RPRO	MPRO	>tr|K4BXB1|K4BXB1_SOLLC	NaN	NaN	NaN	>tr|K4BXB1|K4BXB1_SOLLC	5	-1.61003	1.61003	-67.2408	0.327592	7.13e-07	NaN	NaN	NaN
RPRO/MPRO	RPRO	MPRO	>tr|K4BXN9|K4BXN9_SOLLC	NaN	NaN	NaN	>tr|K4BXN9|K4BXN9_SOLLC	6	-0.707202	0.707202	-38.7493	0.612507	0.00582463	NaN	NaN	NaN
RPRO/MPRO	RPRO	MPRO	>tr|K4BXX0|K4BXX0_SOLLC	NaN	NaN	NaN	>tr|K4BXX0|K4BXX0_SOLLC	3	0.852569	0.852569	80.5713	1.80571	0.0140501	NaN	NaN	NaN
RPRO/MPRO	RPRO	MPRO	>tr|K4BXX3|K4BXX3_SOLLC	NaN	NaN	NaN	>tr|K4BXX3|K4BXX3_SOLLC	3	-1.01451	1.01451	-50.5004	0.494996	0.0212476	NaN	NaN	NaN
RPRO/MPRO	RPRO	MPRO	>tr|K4BY59|K4BY59_SOLLC	NaN	NaN	NaN	>tr|K4BY59|K4BY59_SOLLC	8	-1.50067	1.50067	-64.6611	0.353389	5.31e-08	NaN	NaN	NaN
RPRO/MPRO	RPRO	MPRO	>tr|K4BYA3|K4BYA3_SOLLC	NaN	NaN	NaN	>tr|K4BYA3|K4BYA3_SOLLC	2	1.16772	1.16772	124.656	2.24656	0.00464599	NaN	NaN	NaN
RPRO/MPRO	RPRO	MPRO	>tr|K4BYL6|K4BYL6_SOLLC	NaN	NaN	NaN	>tr|K4BYL6|K4BYL6_SOLLC	1	0.681842	0.681842	60.4187	1.60419	0.020229	NaN	NaN	NaN
RPRO/MPRO	RPRO	MPRO	>tr|K4C1B3|K4C1B3_SOLLC	NaN	NaN	NaN	>tr|K4C1B3|K4C1B3_SOLLC	2	1.77257	1.77257	241.661	3.41661	0.0122009	NaN	NaN	NaN
RPRO/MPRO	RPRO	MPRO	>tr|K4C1T2|K4C1T2_SOLLC;>tr|K4C5S4|K4C5S4_SOLLC	NaN	NaN	NaN|NaN	>tr|K4C1T2|K4C1T2_SOLLC;>tr|K4C5S4|K4C5S4_SOLLC	8	0.805745	0.805745	74.8048	1.74805	0.00885607	NaN	NaN	NaN
RPRO/MPRO	RPRO	MPRO	>tr|K4C1T2|K4C1T2_SOLLC;>tr|K4C5S4|K4C5S4_SOLLC	NaN	NaN	NaN|NaN	>tr|K4C1T2|K4C1T2_SOLLC;>tr|K4C5S4|K4C5S4_SOLLC	7	0.805745	0.805745	74.8048	1.74805	0.00885607	NaN	NaN	NaN
RPRO/MPRO	RPRO	MPRO	>tr|K4C1V2|K4C1V2_SOLLC	NaN	NaN	NaN	>tr|K4C1V2|K4C1V2_SOLLC	1	-1.0943	1.0943	-53.1636	0.468364	0.01449	NaN	NaN	NaN
RPRO/MPRO	RPRO	MPRO	>tr|K4C227|K4C227_SOLLC	NaN	NaN	NaN|NaN	>tr|K4C227|K4C227_SOLLC	12	1.4008	1.4008	164.048	2.64048	7.31e-07	NaN	NaN	NaN
RPRO/MPRO	RPRO	MPRO	>tr|K4C2W3|K4C2W3_SOLLC	NaN	NaN	NaN	>tr|K4C2W3|K4C2W3_SOLLC	5	2.29754	2.29754	391.62	4.9162	1.85e-06	NaN	NaN	NaN
RPRO/MPRO	RPRO	MPRO	>tr|K4C3A3|K4C3A3_SOLLC	NaN	NaN	NaN	>tr|K4C3A3|K4C3A3_SOLLC	4	0.862584	0.862584	81.8292	1.81829	9.7e-06	NaN	NaN	NaN
RPRO/MPRO	RPRO	MPRO	>tr|K4C3B9|K4C3B9_SOLLC	NaN	NaN	NaN	>tr|K4C3B9|K4C3B9_SOLLC	2	0.643811	0.643811	56.2451	1.56245	0.00822279	NaN	NaN	NaN
RPRO/MPRO	RPRO	MPRO	>tr|K4C5B9|K4C5B9_SOLLC	NaN	NaN	NaN	>tr|K4C5B9|K4C5B9_SOLLC	3	-1.05392	1.05392	-51.8341	0.481659	0.00627548	NaN	NaN	NaN
RPRO/MPRO	RPRO	MPRO	>tr|K4C5F9|K4C5F9_SOLLC	NaN	NaN	NaN	>tr|K4C5F9|K4C5F9_SOLLC	6	0.692558	0.692558	61.6146	1.61615	0.00625439	NaN	NaN	NaN
RPRO/MPRO	RPRO	MPRO	>tr|K4C601|K4C601_SOLLC	NaN	NaN	NaN	>tr|K4C601|K4C601_SOLLC	1	1.03259	1.03259	104.57	2.0457	0.0420063	NaN	NaN	NaN
RPRO/MPRO	RPRO	MPRO	>tr|K4C647|K4C647_SOLLC	NaN	NaN	NaN	>tr|K4C647|K4C647_SOLLC	3	0.751961	0.751961	68.408	1.68408	0.0155218	NaN	NaN	NaN
RPRO/MPRO	RPRO	MPRO	>tr|K4C6L0|K4C6L0_SOLLC	NaN	NaN	NaN	>tr|K4C6L0|K4C6L0_SOLLC	3	1.17321	1.17321	125.513	2.25513	9.19e-07	NaN	NaN	NaN
RPRO/MPRO	RPRO	MPRO	>tr|K4C740|K4C740_SOLLC	NaN	NaN	NaN	>tr|K4C740|K4C740_SOLLC	7	3.48173	3.48173	1017.13	11.1713	4.61e-07	NaN	NaN	NaN
RPRO/MPRO	RPRO	MPRO	>tr|K4C764|K4C764_SOLLC;>tr|Q84XV7|Q84XV7_SOLLC	NaN	NaN	NaN|NaN	>tr|K4C764|K4C764_SOLLC;>tr|Q84XV7|Q84XV7_SOLLC	2	0.622576	0.622576	53.9622	1.53962	0.00612365	NaN	NaN	NaN
RPRO/MPRO	RPRO	MPRO	>tr|K4C7W7|K4C7W7_SOLLC	NaN	NaN	NaN	>tr|K4C7W7|K4C7W7_SOLLC	1	1.72069	1.72069	229.594	3.29594	0.00733244	NaN	NaN	NaN
RPRO/MPRO	RPRO	MPRO	>tr|K4C7X6|K4C7X6_SOLLC	NaN	NaN	NaN	>tr|K4C7X6|K4C7X6_SOLLC	2	-1.38437	1.38437	-61.6943	0.383057	0.0317627	NaN	NaN	NaN
RPRO/MPRO	RPRO	MPRO	>tr|K4C841|K4C841_SOLLC	NaN	NaN	NaN	>tr|K4C841|K4C841_SOLLC	2	-0.733651	0.733651	-39.862	0.60138	0.0191245	NaN	NaN	NaN
RPRO/MPRO	RPRO	MPRO	>tr|K4C8H3|K4C8H3_SOLLC	NaN	NaN	NaN	>tr|K4C8H3|K4C8H3_SOLLC	5	1.86868	1.86868	265.199	3.65199	3.7e-07	NaN	NaN	NaN
RPRO/MPRO	RPRO	MPRO	>tr|K4C8L9|K4C8L9_SOLLC	NaN	NaN	NaN	>tr|K4C8L9|K4C8L9_SOLLC	1	-0.744548	0.744548	-40.3145	0.596855	0.00172741	NaN	NaN	NaN
RPRO/MPRO	RPRO	MPRO	>tr|K4C8Q1|K4C8Q1_SOLLC	NaN	NaN	NaN	>tr|K4C8Q1|K4C8Q1_SOLLC	2	-0.943285	0.943285	-47.9953	0.520047	0.000111592	NaN	NaN	NaN
RPRO/MPRO	RPRO	MPRO	>tr|K4C8R4|K4C8R4_SOLLC	NaN	NaN	NaN	>tr|K4C8R4|K4C8R4_SOLLC	1	-1.23409	1.23409	-57.489	0.42511	0.0236371	NaN	NaN	NaN
RPRO/MPRO	RPRO	MPRO	>tr|K4C8X8|K4C8X8_SOLLC	NaN	NaN	NaN	>tr|K4C8X8|K4C8X8_SOLLC	2	1.00022	1.00022	100.03	2.0003	0.0119229	NaN	NaN	NaN
RPRO/MPRO	RPRO	MPRO	>tr|K4C947|K4C947_SOLLC	NaN	NaN	NaN	>tr|K4C947|K4C947_SOLLC	7	-0.70942	0.70942	-38.8434	0.611566	1.86e-05	NaN	NaN	NaN
RPRO/MPRO	RPRO	MPRO	>tr|K4C9K5|K4C9K5_SOLLC	NaN	NaN	NaN	>tr|K4C9K5|K4C9K5_SOLLC	3	-1.99378	1.99378	-74.892	0.25108	0.00532024	NaN	NaN	NaN
RPRO/MPRO	RPRO	MPRO	>tr|K4C9P9|K4C9P9_SOLLC;>tr|Q8L6J9|Q8L6J9_TOBAC	NaN	NaN	NaN	>tr|K4C9P9|K4C9P9_SOLLC;>tr|Q8L6J9|Q8L6J9_TOBAC	3	-1.07955	1.07955	-52.6824	0.473176	0.0111928	NaN	NaN	NaN
RPRO/MPRO	RPRO	MPRO	>tr|K4CA55|K4CA55_SOLLC	NaN	NaN	NaN	>tr|K4CA55|K4CA55_SOLLC	2	1.12308	1.12308	117.811	2.17811	0.000628106	NaN	NaN	NaN
RPRO/MPRO	RPRO	MPRO	>tr|K4CAH3|K4CAH3_SOLLC	NaN	NaN	NaN	>tr|K4CAH3|K4CAH3_SOLLC	2	0.752953	0.752953	68.5238	1.68524	0.000460617	NaN	NaN	NaN
RPRO/MPRO	RPRO	MPRO	>tr|K4CAL7|K4CAL7_SOLLC	NaN	NaN	NaN	>tr|K4CAL7|K4CAL7_SOLLC	4	1.18263	1.18263	126.989	2.26989	0.00530625	NaN	NaN	NaN
RPRO/MPRO	RPRO	MPRO	>sp|Q84LB6|SUCB_SOLLC;>tr|K4CAN4|K4CAN4_SOLLC	NaN	NaN	NaN	>sp|Q84LB6|SUCB_SOLLC;>tr|K4CAN4|K4CAN4_SOLLC	5	1.31466	1.31466	148.743	2.48743	2.52e-07	NaN	NaN	NaN
RPRO/MPRO	RPRO	MPRO	>tr|K4CAR4|K4CAR4_SOLLC;>tr|K4DBM0|K4DBM0_SOLLC	NaN	NaN	NaN	>tr|K4CAR4|K4CAR4_SOLLC;>tr|K4DBM0|K4DBM0_SOLLC	2	-1.0143	1.0143	-50.4932	0.495068	0.0112052	NaN	NaN	NaN
RPRO/MPRO	RPRO	MPRO	>tr|K4CAW2|K4CAW2_SOLLC	NaN	NaN	NaN	>tr|K4CAW2|K4CAW2_SOLLC	1	0.656788	0.656788	57.6568	1.57657	0.0296356	NaN	NaN	NaN
RPRO/MPRO	RPRO	MPRO	>tr|K4CB11|K4CB11_SOLLC	NaN	NaN	NaN	>tr|K4CB11|K4CB11_SOLLC	11	-0.626909	0.626909	-35.2438	0.647562	7.32e-05	NaN	NaN	NaN
RPRO/MPRO	RPRO	MPRO	>tr|K4CB74|K4CB74_SOLLC	NaN	NaN	NaN	>tr|K4CB74|K4CB74_SOLLC	4	-2.19822	2.19822	-78.2094	0.217906	0.0182726	NaN	NaN	NaN
RPRO/MPRO	RPRO	MPRO	>tr|K4CBF0|K4CBF0_SOLLC	NaN	NaN	NaN	>tr|K4CBF0|K4CBF0_SOLLC	2	1.61531	1.61531	206.377	3.06377	0.000490532	NaN	NaN	NaN
RPRO/MPRO	RPRO	MPRO	>tr|K4CC33|K4CC33_SOLLC	NaN	NaN	NaN	>tr|K4CC33|K4CC33_SOLLC	3	1.16462	1.16462	124.173	2.24173	4.41e-05	NaN	NaN	NaN
RPRO/MPRO	RPRO	MPRO	>tr|K4CCJ2|K4CCJ2_SOLLC;>tr|Q96578|Q96578_SOLLC	NaN	NaN	NaN	>tr|K4CCJ2|K4CCJ2_SOLLC;>tr|Q96578|Q96578_SOLLC	5	1.24282	1.24282	136.66	2.3666	0.0361928	NaN	NaN	NaN
RPRO/MPRO	RPRO	MPRO	>tr|K4CCP7|K4CCP7_SOLLC	NaN	NaN	NaN	>tr|K4CCP7|K4CCP7_SOLLC	11	-1.26184	1.26184	-58.2988	0.417012	8.87e-10	NaN	NaN	NaN
RPRO/MPRO	RPRO	MPRO	>tr|K4CEP2|K4CEP2_SOLLC	NaN	NaN	NaN|NaN	>tr|K4CEP2|K4CEP2_SOLLC	5	0.622767	0.622767	53.9826	1.53983	0.00285513	NaN	NaN	NaN
RPRO/MPRO	RPRO	MPRO	>tr|K4CFL7|K4CFL7_SOLLC	NaN	NaN	NaN	>tr|K4CFL7|K4CFL7_SOLLC	1	-0.810053	0.810053	-42.9639	0.570361	0.0111122	NaN	NaN	NaN
RPRO/MPRO	RPRO	MPRO	>tr|K4CFM5|K4CFM5_SOLLC	NaN	NaN	NaN	>tr|K4CFM5|K4CFM5_SOLLC	5	-0.827292	0.827292	-43.6414	0.563586	3.47e-05	NaN	NaN	NaN
RPRO/MPRO	RPRO	MPRO	>tr|K4CG46|K4CG46_SOLLC	NaN	NaN	NaN	>tr|K4CG46|K4CG46_SOLLC	5	1.01517	1.01517	102.114	2.02114	0.000799797	NaN	NaN	NaN
RPRO/MPRO	RPRO	MPRO	>tr|K4CG47|K4CG47_SOLLC	NaN	NaN	NaN	>tr|K4CG47|K4CG47_SOLLC	1	2.01631	2.01631	304.547	4.04547	0.00789537	NaN	NaN	NaN
RPRO/MPRO	RPRO	MPRO	>tr|K4CG60|K4CG60_SOLLC	NaN	NaN	NaN	>tr|K4CG60|K4CG60_SOLLC	4	1.54238	1.54238	191.274	2.91274	5.55e-06	NaN	NaN	NaN
RPRO/MPRO	RPRO	MPRO	>tr|K4CGD5|K4CGD5_SOLLC	NaN	NaN	NaN	>tr|K4CGD5|K4CGD5_SOLLC	4	-0.996233	0.996233	-49.8693	0.501307	0.00131513	NaN	NaN	NaN
RPRO/MPRO	RPRO	MPRO	>tr|K4CGE8|K4CGE8_SOLLC;>tr|Q946G3|Q946G3_TOBAC	NaN	NaN	NaN	>tr|K4CGE8|K4CGE8_SOLLC;>tr|Q946G3|Q946G3_TOBAC	2	1.61417	1.61417	206.135	3.06135	0.0108303	NaN	NaN	NaN
RPRO/MPRO	RPRO	MPRO	>tr|K4CGL2|K4CGL2_SOLLC	NaN	NaN	NaN	>tr|K4CGL2|K4CGL2_SOLLC	3	1.31786	1.31786	149.296	2.49296	0.00234948	NaN	NaN	NaN
RPRO/MPRO	RPRO	MPRO	>tr|K4CGM3|K4CGM3_SOLLC	NaN	NaN	NaN	>tr|K4CGM3|K4CGM3_SOLLC	4	-0.89743	0.89743	-46.3158	0.536842	0.00522617	NaN	NaN	NaN
RPRO/MPRO	RPRO	MPRO	>tr|K4CGU8|K4CGU8_SOLLC	NaN	NaN	NaN	>tr|K4CGU8|K4CGU8_SOLLC	1	0.977886	0.977886	96.9578	1.96958	0.00461844	NaN	NaN	NaN
RPRO/MPRO	RPRO	MPRO	>tr|K4CH79|K4CH79_SOLLC	NaN	NaN	NaN	>tr|K4CH79|K4CH79_SOLLC	2	-0.807921	0.807921	-42.8796	0.571204	0.01449	NaN	NaN	NaN
RPRO/MPRO	RPRO	MPRO	>tr|K4CH99|K4CH99_SOLLC	NaN	NaN	NaN	>tr|K4CH99|K4CH99_SOLLC	6	-1.62919	1.62919	-67.6731	0.323269	0.0030056	NaN	NaN	NaN
RPRO/MPRO	RPRO	MPRO	>tr|K4CHH4|K4CHH4_SOLLC	NaN	NaN	NaN	>tr|K4CHH4|K4CHH4_SOLLC	5	-2.52636	2.52636	-82.6423	0.173577	0.00364813	NaN	NaN	NaN
RPRO/MPRO	RPRO	MPRO	>tr|K4CHJ6|K4CHJ6_SOLLC	NaN	NaN	NaN	>tr|K4CHJ6|K4CHJ6_SOLLC	2	1.1539	1.1539	122.515	2.22515	0.00178808	NaN	NaN	NaN
RPRO/MPRO	RPRO	MPRO	>tr|K4CHR6|K4CHR6_SOLLC	NaN	NaN	NaN	>tr|K4CHR6|K4CHR6_SOLLC	3	-0.936169	0.936169	-47.7381	0.522619	0.000178519	NaN	NaN	NaN
RPRO/MPRO	RPRO	MPRO	>tr|K4CHX2|K4CHX2_SOLLC	NaN	NaN	NaN	>tr|K4CHX2|K4CHX2_SOLLC	9	-1.51031	1.51031	-64.8964	0.351036	2.21e-11	NaN	NaN	NaN
RPRO/MPRO	RPRO	MPRO	>tr|K4CHY3|K4CHY3_SOLLC	NaN	NaN	NaN	>tr|K4CHY3|K4CHY3_SOLLC	7	0.813272	0.813272	75.7193	1.75719	2.24e-05	NaN	NaN	NaN
RPRO/MPRO	RPRO	MPRO	>tr|K4CHY4|K4CHY4_SOLLC	NaN	NaN	NaN	>tr|K4CHY4|K4CHY4_SOLLC	4	-1.14749	1.14749	-54.8591	0.451409	1.4e-08	NaN	NaN	NaN
RPRO/MPRO	RPRO	MPRO	>tr|K4CII8|K4CII8_SOLLC	NaN	NaN	NaN	>tr|K4CII8|K4CII8_SOLLC	1	-0.621374	0.621374	-34.9949	0.650051	0.0087411	NaN	NaN	NaN
RPRO/MPRO	RPRO	MPRO	>tr|K4CJ21|K4CJ21_SOLLC	NaN	NaN	NaN	>tr|K4CJ21|K4CJ21_SOLLC	2	1.79397	1.79397	246.768	3.46768	0.0013531	NaN	NaN	NaN
RPRO/MPRO	RPRO	MPRO	>tr|K4CJD3|K4CJD3_SOLLC	NaN	NaN	NaN	>tr|K4CJD3|K4CJD3_SOLLC	1	-1.29586	1.29586	-59.2706	0.407294	0.0103594	NaN	NaN	NaN
RPRO/MPRO	RPRO	MPRO	>tr|K4CJH4|K4CJH4_SOLLC	NaN	NaN	NaN|NaN	>tr|K4CJH4|K4CJH4_SOLLC	6	1.47641	1.47641	178.256	2.78256	3.95e-05	NaN	NaN	NaN
RPRO/MPRO	RPRO	MPRO	>tr|K4CLA3|K4CLA3_SOLLC	NaN	NaN	NaN|NaN	>tr|K4CLA3|K4CLA3_SOLLC	14	-0.758466	0.758466	-40.8876	0.591124	2.76e-06	NaN	NaN	NaN
RPRO/MPRO	RPRO	MPRO	>tr|K4CM08|K4CM08_SOLLC	NaN	NaN	NaN	>tr|K4CM08|K4CM08_SOLLC	1	0.658114	0.658114	57.8019	1.57802	0.0126836	NaN	NaN	NaN
RPRO/MPRO	RPRO	MPRO	>tr|K4CM57|K4CM57_SOLLC	NaN	NaN	NaN|NaN	>tr|K4CM57|K4CM57_SOLLC	3	2.26284	2.26284	379.937	4.79937	0.0418391	NaN	NaN	NaN
RPRO/MPRO	RPRO	MPRO	>tr|K4CMT7|K4CMT7_SOLLC;>tr|K4DH88|K4DH88_SOLLC	NaN	NaN	NaN	>tr|K4CMT7|K4CMT7_SOLLC;>tr|K4DH88|K4DH88_SOLLC	5	0.621445	0.621445	53.8415	1.53842	1.35e-06	NaN	NaN	NaN
RPRO/MPRO	RPRO	MPRO	>tr|K4CNE7|K4CNE7_SOLLC	NaN	NaN	NaN	>tr|K4CNE7|K4CNE7_SOLLC	2	-1.37641	1.37641	-61.4823	0.385177	0.000822472	NaN	NaN	NaN
RPRO/MPRO	RPRO	MPRO	>tr|K4CNE8|K4CNE8_SOLLC	NaN	NaN	NaN	>tr|K4CNE8|K4CNE8_SOLLC	1	0.698085	0.698085	62.235	1.62235	0.0111928	NaN	NaN	NaN
RPRO/MPRO	RPRO	MPRO	>tr|K4CNF1|K4CNF1_SOLLC;>tr|K4CNF2|K4CNF2_SOLLC	NaN	NaN	NaN	>tr|K4CNF1|K4CNF1_SOLLC;>tr|K4CNF2|K4CNF2_SOLLC	2	0.937884	0.937884	91.5716	1.91572	0.0191799	NaN	NaN	NaN
RPRO/MPRO	RPRO	MPRO	>tr|K4CNG0|K4CNG0_SOLLC	NaN	NaN	NaN	>tr|K4CNG0|K4CNG0_SOLLC	2	-1.13619	1.13619	-54.5041	0.454959	0.00247026	NaN	NaN	NaN
RPRO/MPRO	RPRO	MPRO	>tr|K4CNR6|K4CNR6_SOLLC;>tr|Q941R1|Q941R1_SOLLC	NaN	NaN	NaN	>tr|K4CNR6|K4CNR6_SOLLC;>tr|Q941R1|Q941R1_SOLLC	3	-1.08365	1.08365	-52.8165	0.471835	9.1e-05	NaN	NaN	NaN
RPRO/MPRO	RPRO	MPRO	>tr|K4CNS0|K4CNS0_SOLLC	NaN	NaN	NaN	>tr|K4CNS0|K4CNS0_SOLLC	8	0.717788	0.717788	64.4658	1.64466	4.19e-06	NaN	NaN	NaN
RPRO/MPRO	RPRO	MPRO	>tr|K4CNS6|K4CNS6_SOLLC	NaN	NaN	NaN	>tr|K4CNS6|K4CNS6_SOLLC	15	-1.14248	1.14248	-54.7018	0.452982	3.89e-13	NaN	NaN	NaN
RPRO/MPRO	RPRO	MPRO	>tr|K4CNT4|K4CNT4_SOLLC	NaN	NaN	NaN	>tr|K4CNT4|K4CNT4_SOLLC	3	0.904483	0.904483	87.1874	1.87187	0.000832884	NaN	NaN	NaN
RPRO/MPRO	RPRO	MPRO	>tr|K4CPN9|K4CPN9_SOLLC	NaN	NaN	NaN	>tr|K4CPN9|K4CPN9_SOLLC	5	0.752939	0.752939	68.5222	1.68522	6.58e-07	NaN	NaN	NaN
RPRO/MPRO	RPRO	MPRO	>tr|K4CPX9|K4CPX9_SOLLC	NaN	NaN	NaN	>tr|K4CPX9|K4CPX9_SOLLC	4	-1.09597	1.09597	-53.218	0.46782	2.72e-06	NaN	NaN	NaN
RPRO/MPRO	RPRO	MPRO	>tr|K4CQB5|K4CQB5_SOLLC	NaN	NaN	NaN|NaN|NaN	>tr|K4CQB5|K4CQB5_SOLLC	12	0.617244	0.617244	53.3942	1.53394	7.7e-10	NaN	NaN	NaN
RPRO/MPRO	RPRO	MPRO	>tr|K4CQE5|K4CQE5_SOLLC	NaN	NaN	NaN	>tr|K4CQE5|K4CQE5_SOLLC	7	-1.48096	1.48096	-64.175	0.35825	5.28e-05	NaN	NaN	NaN
RPRO/MPRO	RPRO	MPRO	>tr|K4CQH4|K4CQH4_SOLLC	NaN	NaN	NaN	>tr|K4CQH4|K4CQH4_SOLLC	1	-1.14359	1.14359	-54.7367	0.452633	0.0149243	NaN	NaN	NaN
RPRO/MPRO	RPRO	MPRO	>tr|K4CQR5|K4CQR5_SOLLC	NaN	NaN	NaN	>tr|K4CQR5|K4CQR5_SOLLC	2	-0.686306	0.686306	-37.8557	0.621443	0.0182726	NaN	NaN	NaN
RPRO/MPRO	RPRO	MPRO	>tr|K4CQV5|K4CQV5_SOLLC	NaN	NaN	NaN	>tr|K4CQV5|K4CQV5_SOLLC	8	0.812864	0.812864	75.6695	1.7567	0.0161675	NaN	NaN	NaN
RPRO/MPRO	RPRO	MPRO	>sp|Q43497|MDAR_SOLLC;>tr|K4CQW8|K4CQW8_SOLLC	NaN	NaN	NaN	>sp|Q43497|MDAR_SOLLC;>tr|K4CQW8|K4CQW8_SOLLC	13	1.31455	1.31455	148.725	2.48725	1.77e-21	NaN	NaN	NaN
RPRO/MPRO	RPRO	MPRO	>tr|K4CQX2|K4CQX2_SOLLC;>tr|Q95DV5|Q95DV5_TOBAC;>tr|Q9M436|Q9M436_TOBAC	NaN	NaN	NaN|NaN	>tr|K4CQX2|K4CQX2_SOLLC;>tr|Q95DV5|Q95DV5_TOBAC;>tr|Q9M436|Q9M436_TOBAC	5	-0.671577	0.671577	-37.218	0.62782	0.000166225	NaN	NaN	NaN
RPRO/MPRO	RPRO	MPRO	>tr|K4CR23|K4CR23_SOLLC	NaN	NaN	NaN	>tr|K4CR23|K4CR23_SOLLC	4	-1.32893	1.32893	-60.1936	0.398064	0.0111157	NaN	NaN	NaN
RPRO/MPRO	RPRO	MPRO	>tr|K4CSN4|K4CSN4_SOLLC	NaN	NaN	NaN	>tr|K4CSN4|K4CSN4_SOLLC	4	-1.68667	1.68667	-68.9357	0.310643	0.000451863	NaN	NaN	NaN
RPRO/MPRO	RPRO	MPRO	>tr|K4CU78|K4CU78_SOLLC	NaN	NaN	NaN	>tr|K4CU78|K4CU78_SOLLC	1	0.645531	0.645531	56.4315	1.56432	0.0243717	NaN	NaN	NaN
RPRO/MPRO	RPRO	MPRO	>tr|K4CUC1|K4CUC1_SOLLC	NaN	NaN	NaN	>tr|K4CUC1|K4CUC1_SOLLC	2	6.50127	6.50127	8958.94	90.5894	0.0374195	NaN	NaN	NaN
RPRO/MPRO	RPRO	MPRO	>tr|K4CUE5|K4CUE5_SOLLC;>tr|Q9XEJ6|Q9XEJ6_SOLLC	NaN	NaN	NaN	>tr|K4CUE5|K4CUE5_SOLLC;>tr|Q9XEJ6|Q9XEJ6_SOLLC	1	-0.835005	0.835005	-43.9419	0.560581	0.00850996	NaN	NaN	NaN
RPRO/MPRO	RPRO	MPRO	>tr|K4CW40|K4CW40_SOLLC	NaN	NaN	NaN	>tr|K4CW40|K4CW40_SOLLC	7	1.32996	1.32996	151.395	2.51395	1.98e-12	NaN	NaN	NaN
RPRO/MPRO	RPRO	MPRO	>tr|K4CW67|K4CW67_SOLLC	NaN	NaN	NaN	>tr|K4CW67|K4CW67_SOLLC	2	-1.2078	1.2078	-56.7072	0.432928	0.0436994	NaN	NaN	NaN
RPRO/MPRO	RPRO	MPRO	>tr|K4CW69|K4CW69_SOLLC	NaN	NaN	NaN	>tr|K4CW69|K4CW69_SOLLC	3	1.40146	1.40146	164.168	2.64168	0.00111137	NaN	NaN	NaN
RPRO/MPRO	RPRO	MPRO	>tr|K4CWE4|K4CWE4_SOLLC	NaN	NaN	NaN	>tr|K4CWE4|K4CWE4_SOLLC	5	1.41563	1.41563	166.776	2.66776	8.82e-08	NaN	NaN	NaN
RPRO/MPRO	RPRO	MPRO	>tr|K4CWH3|K4CWH3_SOLLC	NaN	NaN	NaN	>tr|K4CWH3|K4CWH3_SOLLC	3	1.15147	1.15147	122.14	2.2214	0.0247928	NaN	NaN	NaN
RPRO/MPRO	RPRO	MPRO	>tr|K4CWK1|K4CWK1_SOLLC	NaN	NaN	NaN	>tr|K4CWK1|K4CWK1_SOLLC	2	-0.734929	0.734929	-39.9153	0.600847	0.0290333	NaN	NaN	NaN
RPRO/MPRO	RPRO	MPRO	>tr|K4CX44|K4CX44_SOLLC	NaN	NaN	NaN	>tr|K4CX44|K4CX44_SOLLC	7	-0.796139	0.796139	-42.4112	0.575888	0.00326516	NaN	NaN	NaN
RPRO/MPRO	RPRO	MPRO	>tr|K4CXD5|K4CXD5_SOLLC	NaN	NaN	NaN	>tr|K4CXD5|K4CXD5_SOLLC	2	-1.10958	1.10958	-53.6572	0.463428	3.92e-05	NaN	NaN	NaN
RPRO/MPRO	RPRO	MPRO	>tr|K4CXD9|K4CXD9_SOLLC	NaN	NaN	NaN|NaN|NaN	>tr|K4CXD9|K4CXD9_SOLLC	4	0.751229	0.751229	68.3226	1.68323	2.4e-06	NaN	NaN	NaN
RPRO/MPRO	RPRO	MPRO	>tr|K4CXF5|K4CXF5_SOLLC	NaN	NaN	NaN	>tr|K4CXF5|K4CXF5_SOLLC	2	1.95328	1.95328	287.255	3.87255	0.00110027	NaN	NaN	NaN
RPRO/MPRO	RPRO	MPRO	>tr|K4CXT9|K4CXT9_SOLLC	NaN	NaN	NaN	>tr|K4CXT9|K4CXT9_SOLLC	1	-2.05637	2.05637	-75.9579	0.240421	0.0269805	NaN	NaN	NaN
RPRO/MPRO	RPRO	MPRO	>tr|K4CXU1|K4CXU1_SOLLC	NaN	NaN	NaN	>tr|K4CXU1|K4CXU1_SOLLC	1	2.90442	2.90442	648.715	7.48715	0.0103018	NaN	NaN	NaN
RPRO/MPRO	RPRO	MPRO	>tr|K4CXW3|K4CXW3_SOLLC	NaN	NaN	NaN	>tr|K4CXW3|K4CXW3_SOLLC	3	-0.90403	0.90403	-46.5608	0.534392	0.0260025	NaN	NaN	NaN
RPRO/MPRO	RPRO	MPRO	>tr|K4CXX8|K4CXX8_SOLLC	NaN	NaN	NaN	>tr|K4CXX8|K4CXX8_SOLLC	2	1.08272	1.08272	111.802	2.11802	0.0247299	NaN	NaN	NaN
RPRO/MPRO	RPRO	MPRO	>tr|K4CXX9|K4CXX9_SOLLC	NaN	NaN	NaN	>tr|K4CXX9|K4CXX9_SOLLC	1	-1.0725	1.0725	-52.4506	0.475494	0.00189282	NaN	NaN	NaN
RPRO/MPRO	RPRO	MPRO	>tr|K4CZF1|K4CZF1_SOLLC	NaN	NaN	NaN	>tr|K4CZF1|K4CZF1_SOLLC	1	1.26251	1.26251	139.912	2.39912	0.00198129	NaN	NaN	NaN
RPRO/MPRO	RPRO	MPRO	>tr|K4D054|K4D054_SOLLC	NaN	NaN	NaN	>tr|K4D054|K4D054_SOLLC	3	0.628092	0.628092	54.552	1.54552	0.00178808	NaN	NaN	NaN
RPRO/MPRO	RPRO	MPRO	>tr|K4D184|K4D184_SOLLC	NaN	NaN	NaN|NaN	>tr|K4D184|K4D184_SOLLC	2	0.872804	0.872804	83.1218	1.83122	2.57e-05	NaN	NaN	NaN
RPRO/MPRO	RPRO	MPRO	>tr|K4D1P2|K4D1P2_SOLLC;>tr|O82004|O82004_SOLLC;>tr|Q9ZNX1|Q9ZNX1_TOBAC	NaN	NaN	NaN	>tr|K4D1P2|K4D1P2_SOLLC;>tr|O82004|O82004_SOLLC;>tr|Q9ZNX1|Q9ZNX1_TOBAC	2	1.41167	1.41167	166.045	2.66045	0.00854737	NaN	NaN	NaN
RPRO/MPRO	RPRO	MPRO	>tr|K4D245|K4D245_SOLLC	NaN	NaN	NaN	>tr|K4D245|K4D245_SOLLC	3	1.31975	1.31975	149.622	2.49622	1.74e-06	NaN	NaN	NaN
RPRO/MPRO	RPRO	MPRO	>tr|K4D2I1|K4D2I1_SOLLC	NaN	NaN	NaN	>tr|K4D2I1|K4D2I1_SOLLC	1	0.800937	0.800937	74.2233	1.74223	0.0044546	NaN	NaN	NaN
RPRO/MPRO	RPRO	MPRO	>tr|K4D2M9|K4D2M9_SOLLC	NaN	NaN	NaN	>tr|K4D2M9|K4D2M9_SOLLC	1	-1.13229	1.13229	-54.3809	0.456191	0.0455666	NaN	NaN	NaN
RPRO/MPRO	RPRO	MPRO	>tr|K4D2Y1|K4D2Y1_SOLLC	NaN	NaN	NaN	>tr|K4D2Y1|K4D2Y1_SOLLC	2	-0.850815	0.850815	-44.5528	0.554472	0.0331136	NaN	NaN	NaN
RPRO/MPRO	RPRO	MPRO	>tr|K4D304|K4D304_SOLLC;>tr|Q76MF3|Q76MF3_TOBAC	NaN	NaN	NaN	>tr|K4D304|K4D304_SOLLC;>tr|Q76MF3|Q76MF3_TOBAC	7	1.48288	1.48288	179.506	2.79506	7.75e-15	NaN	NaN	NaN
RPRO/MPRO	RPRO	MPRO	>tr|K4D311|K4D311_SOLLC	NaN	NaN	NaN	>tr|K4D311|K4D311_SOLLC	2	0.848292	0.848292	80.0368	1.80037	0.00585104	NaN	NaN	NaN
RPRO/MPRO	RPRO	MPRO	>tr|K4D3F1|K4D3F1_SOLLC;>tr|K4D9U0|K4D9U0_SOLLC	NaN	NaN	NaN	>tr|K4D3F1|K4D3F1_SOLLC;>tr|K4D9U0|K4D9U0_SOLLC	1	-1.05981	1.05981	-52.0306	0.479694	0.0417094	NaN	NaN	NaN
RPRO/MPRO	RPRO	MPRO	>tr|K4D3F8|K4D3F8_SOLLC	NaN	NaN	NaN	>tr|K4D3F8|K4D3F8_SOLLC	5	1.53385	1.53385	189.557	2.89557	0.0023746	NaN	NaN	NaN
RPRO/MPRO	RPRO	MPRO	>tr|K4D3M1|K4D3M1_SOLLC	NaN	NaN	NaN	>tr|K4D3M1|K4D3M1_SOLLC	1	0.665436	0.665436	58.6048	1.58605	0.0201023	NaN	NaN	NaN
RPRO/MPRO	RPRO	MPRO	>tr|K4D448|K4D448_SOLLC	NaN	NaN	NaN|NaN	>tr|K4D448|K4D448_SOLLC	2	-1.71617	1.71617	-69.5645	0.304355	0.000998831	NaN	NaN	NaN
RPRO/MPRO	RPRO	MPRO	>tr|K4D4A4|K4D4A4_SOLLC	NaN	NaN	NaN	>tr|K4D4A4|K4D4A4_SOLLC	2	-1.0081	1.0081	-50.2798	0.497202	0.0345707	NaN	NaN	NaN
RPRO/MPRO	RPRO	MPRO	>tr|K4D4L5|K4D4L5_SOLLC	NaN	NaN	NaN	>tr|K4D4L5|K4D4L5_SOLLC	1	-0.727184	0.727184	-39.5918	0.604082	0.00269834	NaN	NaN	NaN
RPRO/MPRO	RPRO	MPRO	>tr|K4D5C2|K4D5C2_SOLLC	NaN	NaN	NaN	>tr|K4D5C2|K4D5C2_SOLLC	10	-0.659851	0.659851	-36.7056	0.632944	1.61e-06	NaN	NaN	NaN
RPRO/MPRO	RPRO	MPRO	>tr|K4D5G2|K4D5G2_SOLLC	NaN	NaN	NaN	>tr|K4D5G2|K4D5G2_SOLLC	5	-1.43578	1.43578	-63.0354	0.369646	0.00103758	NaN	NaN	NaN
RPRO/MPRO	RPRO	MPRO	>tr|K4D5K8|K4D5K8_SOLLC;>tr|Q5KTN4|Q5KTN4_TOBAC;>tr|Q75ZE1|Q75ZE1_TOBAC;>tr|Q75ZE2|Q75ZE2_TOBAC	NaN	NaN	NaN|NaN	>tr|K4D5K8|K4D5K8_SOLLC;>tr|Q5KTN4|Q5KTN4_TOBAC;>tr|Q75ZE1|Q75ZE1_TOBAC;>tr|Q75ZE2|Q75ZE2_TOBAC	3	0.733092	0.733092	66.2198	1.6622	0.0064442	NaN	NaN	NaN
RPRO/MPRO	RPRO	MPRO	>tr|K4D5V2|K4D5V2_SOLLC	NaN	NaN	NaN	>tr|K4D5V2|K4D5V2_SOLLC	3	1.52295	1.52295	187.379	2.87379	0.000257189	NaN	NaN	NaN
RPRO/MPRO	RPRO	MPRO	>tr|K4D5Z8|K4D5Z8_SOLLC	NaN	NaN	NaN	>tr|K4D5Z8|K4D5Z8_SOLLC	2	-0.611511	0.611511	-34.5489	0.654511	0.000755783	NaN	NaN	NaN
RPRO/MPRO	RPRO	MPRO	>tr|K4D6M8|K4D6M8_SOLLC	NaN	NaN	NaN	>tr|K4D6M8|K4D6M8_SOLLC	2	-3.85475	3.85475	-93.088	0.0691201	0.0251845	NaN	NaN	NaN
RPRO/MPRO	RPRO	MPRO	>tr|K4D6Y2|K4D6Y2_SOLLC	NaN	NaN	NaN	>tr|K4D6Y2|K4D6Y2_SOLLC	2	-2.22739	2.22739	-78.6455	0.213545	0.00355835	NaN	NaN	NaN
RPRO/MPRO	RPRO	MPRO	>tr|K4D814|K4D814_SOLLC	NaN	NaN	NaN	>tr|K4D814|K4D814_SOLLC	2	2.37369	2.37369	418.267	5.18267	0.00123062	NaN	NaN	NaN
RPRO/MPRO	RPRO	MPRO	>tr|K4D8S6|K4D8S6_SOLLC	NaN	NaN	NaN	>tr|K4D8S6|K4D8S6_SOLLC	3	1.68963	1.68963	222.573	3.22573	0.0360301	NaN	NaN	NaN
RPRO/MPRO	RPRO	MPRO	>tr|K4D925|K4D925_SOLLC;>tr|K4D930|K4D930_SOLLC;>tr|P93767|P93767_SOLLC	NaN	NaN	NaN	>tr|K4D925|K4D925_SOLLC;>tr|K4D930|K4D930_SOLLC;>tr|P93767|P93767_SOLLC	8	1.13044	1.13044	118.926	2.18926	3.26e-07	NaN	NaN	NaN
RPRO/MPRO	RPRO	MPRO	>tr|K4DA39|K4DA39_SOLLC	NaN	NaN	NaN	>tr|K4DA39|K4DA39_SOLLC	2	-1.06857	1.06857	-52.3207	0.476793	0.00290239	NaN	NaN	NaN
RPRO/MPRO	RPRO	MPRO	>tr|K4DAD5|K4DAD5_SOLLC	NaN	NaN	NaN	>tr|K4DAD5|K4DAD5_SOLLC	17	-0.953503	0.953503	-48.3623	0.516377	1.05e-06	NaN	NaN	NaN
RPRO/MPRO	RPRO	MPRO	>tr|K4DAV2|K4DAV2_SOLLC	NaN	NaN	NaN	>tr|K4DAV2|K4DAV2_SOLLC	4	1.2008	1.2008	129.867	2.29867	5.73e-06	NaN	NaN	NaN
RPRO/MPRO	RPRO	MPRO	>tr|K4DB46|K4DB46_SOLLC	NaN	NaN	NaN	>tr|K4DB46|K4DB46_SOLLC	1	1.34391	1.34391	153.838	2.53838	0.00401921	NaN	NaN	NaN
RPRO/MPRO	RPRO	MPRO	>tr|K4DBC4|K4DBC4_SOLLC	NaN	NaN	NaN	>tr|K4DBC4|K4DBC4_SOLLC	1	1.14967	1.14967	121.863	2.21863	0.000952176	NaN	NaN	NaN
RPRO/MPRO	RPRO	MPRO	>tr|K4DBF8|K4DBF8_SOLLC	NaN	NaN	NaN	>tr|K4DBF8|K4DBF8_SOLLC	1	0.715141	0.715141	64.1643	1.64164	0.0133545	NaN	NaN	NaN
RPRO/MPRO	RPRO	MPRO	>tr|K4DBN8|K4DBN8_SOLLC	NaN	NaN	NaN	>tr|K4DBN8|K4DBN8_SOLLC	2	-2.12722	2.12722	-77.1101	0.228899	0.00189282	NaN	NaN	NaN
RPRO/MPRO	RPRO	MPRO	>tr|K4DBV1|K4DBV1_SOLLC	NaN	NaN	NaN	>tr|K4DBV1|K4DBV1_SOLLC	3	1.23906	1.23906	136.044	2.36044	0.0009957	NaN	NaN	NaN
RPRO/MPRO	RPRO	MPRO	>tr|K4DC02|K4DC02_SOLLC	NaN	NaN	NaN	>tr|K4DC02|K4DC02_SOLLC	7	1.38086	1.38086	160.423	2.60423	3.64e-06	NaN	NaN	NaN
RPRO/MPRO	RPRO	MPRO	>tr|K4DC13|K4DC13_SOLLC	NaN	NaN	NaN	>tr|K4DC13|K4DC13_SOLLC	4	-0.702739	0.702739	-38.5595	0.614405	0.000607592	NaN	NaN	NaN
RPRO/MPRO	RPRO	MPRO	>tr|K4DC86|K4DC86_SOLLC	NaN	NaN	NaN	>tr|K4DC86|K4DC86_SOLLC	2	-1.28889	1.28889	-59.0734	0.409266	0.00175383	NaN	NaN	NaN
RPRO/MPRO	RPRO	MPRO	>tr|K4DCH1|K4DCH1_SOLLC	NaN	NaN	NaN	>tr|K4DCH1|K4DCH1_SOLLC	1	-1.00291	1.00291	-50.1008	0.498992	0.00656898	NaN	NaN	NaN
RPRO/MPRO	RPRO	MPRO	>tr|K4DCW0|K4DCW0_SOLLC	NaN	NaN	NaN|NaN|NaN	>tr|K4DCW0|K4DCW0_SOLLC	14	1.02585	1.02585	103.615	2.03615	1.31e-06	NaN	NaN	NaN
RPRO/MPRO	RPRO	MPRO	>tr|K4DF81|K4DF81_SOLLC	NaN	NaN	NaN	>tr|K4DF81|K4DF81_SOLLC	1	-0.886539	0.886539	-45.909	0.54091	0.0126836	NaN	NaN	NaN
RPRO/MPRO	RPRO	MPRO	>sp|P37222|MAOC_SOLLC;>tr|K4DFE6|K4DFE6_SOLLC;>tr|O04935|O04935_SOLLC;>tr|Q006P9|Q006P9_TOBAC	NaN	NaN	NaN	>sp|P37222|MAOC_SOLLC;>tr|K4DFE6|K4DFE6_SOLLC;>tr|O04935|O04935_SOLLC;>tr|Q006P9|Q006P9_TOBAC	4	-0.628556	0.628556	-35.3176	0.646824	0.0110441	NaN	NaN	NaN
RPRO/MPRO	RPRO	MPRO	>tr|K4DFF7|K4DFF7_SOLLC	NaN	NaN	NaN	>tr|K4DFF7|K4DFF7_SOLLC	1	-1.083	1.083	-52.7953	0.472047	0.000365075	NaN	NaN	NaN
RPRO/MPRO	RPRO	MPRO	>tr|K4DFU3|K4DFU3_SOLLC	NaN	NaN	NaN	>tr|K4DFU3|K4DFU3_SOLLC	2	1.162	1.162	123.768	2.23768	0.000858503	NaN	NaN	NaN
RPRO/MPRO	RPRO	MPRO	>tr|K4DFV3|K4DFV3_SOLLC	NaN	NaN	NaN|NaN	>tr|K4DFV3|K4DFV3_SOLLC	2	0.822122	0.822122	76.8004	1.768	0.0284007	NaN	NaN	NaN
RPRO/MPRO	RPRO	MPRO	>tr|K4DH36|K4DH36_SOLLC	NaN	NaN	NaN	>tr|K4DH36|K4DH36_SOLLC	3	-0.877722	0.877722	-45.5774	0.544226	0.000452419	NaN	NaN	NaN
RPRO/MPRO	RPRO	MPRO	>tr|K4DHR2|K4DHR2_SOLLC	NaN	NaN	NaN	>tr|K4DHR2|K4DHR2_SOLLC	3	-0.835361	0.835361	-43.9557	0.560443	6.43e-05	NaN	NaN	NaN
RPRO/MPRO	RPRO	MPRO	>sp|P62980|RS27A_SOLLC;>tr|K4DHR7|K4DHR7_SOLLC;>tr|K4DHS4|K4DHS4_SOLLC;>tr|O49906|O49906_TOBAC;>tr|Q45FL8|Q45FL8_TOBAC;>tr|Q5EC25|Q5EC25_NICBE	NaN	NaN	NaN	>sp|P62980|RS27A_SOLLC;>tr|K4DHR7|K4DHR7_SOLLC;>tr|K4DHS4|K4DHS4_SOLLC;>tr|O49906|O49906_TOBAC;>tr|Q45FL8|Q45FL8_TOBAC;>tr|Q5EC25|Q5EC25_NICBE	4	1.36505	1.36505	157.586	2.57586	0.00352795	NaN	NaN	NaN
RPRO/MPRO	RPRO	MPRO	>tr|K4DHT2|K4DHT2_SOLLC	NaN	NaN	NaN	>tr|K4DHT2|K4DHT2_SOLLC	1	-1.02526	1.02526	-50.8677	0.491323	0.00625107	NaN	NaN	NaN
RPRO/MPRO	RPRO	MPRO	>tr|K4DI37|K4DI37_SOLLC	NaN	NaN	NaN	>tr|K4DI37|K4DI37_SOLLC	5	-1.08368	1.08368	-52.8175	0.471825	4.75e-05	NaN	NaN	NaN
RPRO/MPRO	RPRO	MPRO	>tr|K9JIM2|K9JIM2_NICAT	NaN	NaN	NaN	>tr|K9JIM2|K9JIM2_NICAT	2	-2.17968	2.17968	-77.9276	0.220724	0.0149952	NaN	NaN	NaN
RPRO/MPRO	RPRO	MPRO	>tr|L0SS91|L0SS91_TOBAC	NaN	NaN	NaN|NaN	>tr|L0SS91|L0SS91_TOBAC	2	-3.16316	3.16316	-88.8366	0.111634	0.0101023	NaN	NaN	NaN
RPRO/MPRO	RPRO	MPRO	>tr|O04361|O04361_TOBAC;>tr|Q45Q24|Q45Q24_NICBE	NaN	NaN	NaN	>tr|O04361|O04361_TOBAC;>tr|Q45Q24|Q45Q24_NICBE	3	2.64244	2.64244	524.385	6.24385	2.52e-06	NaN	NaN	NaN
RPRO/MPRO	RPRO	MPRO	>tr|O24135|O24135_TOBAC	NaN	NaN	NaN	>tr|O24135|O24135_TOBAC	2	1.95216	1.95216	286.955	3.86955	0.00458317	NaN	NaN	NaN
RPRO/MPRO	RPRO	MPRO	>tr|O24141|O24141_TOBAC	NaN	NaN	NaN	>tr|O24141|O24141_TOBAC	4	1.24868	1.24868	137.623	2.37623	2.76e-07	NaN	NaN	NaN
RPRO/MPRO	RPRO	MPRO	>tr|O64449|O64449_NICSY	NaN	NaN	NaN	>tr|O64449|O64449_NICSY	2	0.932705	0.932705	90.8852	1.90885	0.0435282	NaN	NaN	NaN
RPRO/MPRO	RPRO	MPRO	>tr|O81536|O81536_SOLLC	NaN	NaN	NaN	>tr|O81536|O81536_SOLLC	2	0.791368	0.791368	73.0715	1.73072	0.000320546	NaN	NaN	NaN
RPRO/MPRO	RPRO	MPRO	>sp|P14831|SODCP_SOLLC;>tr|Q7XAV2|Q7XAV2_SOLLC	NaN	NaN	NaN	>sp|P14831|SODCP_SOLLC;>tr|Q7XAV2|Q7XAV2_SOLLC	4	1.34831	1.34831	154.613	2.54613	4.15e-05	NaN	NaN	NaN
RPRO/MPRO	RPRO	MPRO	>tr|Q07A09|Q07A09_NICLS;>tr|Q9FXL9|Q9FXL9_TOBAC;>tr|Q9SLW6|Q9SLW6_TOBAC	NaN	NaN	NaN	>tr|Q07A09|Q07A09_NICLS;>tr|Q9FXL9|Q9FXL9_TOBAC;>tr|Q9SLW6|Q9SLW6_TOBAC	2	1.08452	1.08452	112.068	2.12068	0.0141842	NaN	NaN	NaN
RPRO/MPRO	RPRO	MPRO	>tr|Q08194|Q08194_TOBAC;>tr|Q08196|Q08196_TOBAC;>tr|Q7DLN2|Q7DLN2_TOBAC	NaN	NaN	NaN	>tr|Q08194|Q08194_TOBAC;>tr|Q08196|Q08196_TOBAC;>tr|Q7DLN2|Q7DLN2_TOBAC	2	1.41428	1.41428	166.526	2.66526	0.000112216	NaN	NaN	NaN
RPRO/MPRO	RPRO	MPRO	>tr|Q0MW94|Q0MW94_TOBAC	NaN	NaN	NaN	>tr|Q0MW94|Q0MW94_TOBAC	7	-1.9968	1.9968	-74.9445	0.250555	6.34e-05	NaN	NaN	NaN
RPRO/MPRO	RPRO	MPRO	>tr|Q152U7|Q152U7_SOLLC;>tr|Q152U8|Q152U8_SOLLC;>tr|Q8S939|Q8S939_TOBAC	NaN	NaN	NaN	>tr|Q152U7|Q152U7_SOLLC;>tr|Q152U8|Q152U8_SOLLC;>tr|Q8S939|Q8S939_TOBAC	1	1.26431	1.26431	140.212	2.40212	0.0222794	NaN	NaN	NaN
RPRO/MPRO	RPRO	MPRO	>tr|Q1HER6|Q1HER6_NICBE	NaN	NaN	NaN	>tr|Q1HER6|Q1HER6_NICBE	4	1.24307	1.24307	136.701	2.36701	0.000166233	NaN	NaN	NaN
RPRO/MPRO	RPRO	MPRO	>tr|Q1PCD2|Q1PCD2_SOLLC	NaN	NaN	NaN	>tr|Q1PCD2|Q1PCD2_SOLLC	3	0.650675	0.650675	56.9903	1.5699	0.000253299	NaN	NaN	NaN
RPRO/MPRO	RPRO	MPRO	>tr|Q3LAG5|Q3LAG5_TOBAC;>tr|Q6STL6|Q6STL6_NICPL;>tr|S5ZIN5|S5ZIN5_NICAT	NaN	NaN	NaN	>tr|Q3LAG5|Q3LAG5_TOBAC;>tr|Q6STL6|Q6STL6_NICPL;>tr|S5ZIN5|S5ZIN5_NICAT	8	-0.646985	0.646985	-36.1386	0.638614	0.000931487	NaN	NaN	NaN
RPRO/MPRO	RPRO	MPRO	>tr|Q40130|Q40130_SOLLC;>tr|Q9LEG5|Q9LEG5_SOLLC	NaN	NaN	NaN|NaN	>tr|Q40130|Q40130_SOLLC;>tr|Q9LEG5|Q9LEG5_SOLLC	3	0.938352	0.938352	91.6338	1.91634	0.00131513	NaN	NaN	NaN
RPRO/MPRO	RPRO	MPRO	>tr|Q40425|Q40425_NICSY	NaN	NaN	NaN	>tr|Q40425|Q40425_NICSY	7	1.01544	1.01544	102.152	2.02152	7.19e-06	NaN	NaN	NaN
RPRO/MPRO	RPRO	MPRO	>tr|Q40493|Q40493_TOBAC	NaN	NaN	NaN	>tr|Q40493|Q40493_TOBAC	2	0.907867	0.907867	87.627	1.87627	0.002985	NaN	NaN	NaN
RPRO/MPRO	RPRO	MPRO	>tr|Q40501|Q40501_TOBAC	NaN	NaN	NaN|NaN	>tr|Q40501|Q40501_TOBAC	5	0.592222	0.592222	50.7567	1.50757	0.000226747	NaN	NaN	NaN
RPRO/MPRO	RPRO	MPRO	>tr|Q42932|Q42932_NICPL;>tr|Q9SPD5|Q9SPD5_SOLLC	NaN	NaN	NaN	>tr|Q42932|Q42932_NICPL;>tr|Q9SPD5|Q9SPD5_SOLLC	20	0.838232	0.838232	78.7858	1.78786	2.64e-07	NaN	NaN	NaN
RPRO/MPRO	RPRO	MPRO	>tr|Q42939|Q42939_NICSY	NaN	NaN	NaN	>tr|Q42939|Q42939_NICSY	1	-1.74794	1.74794	-70.2274	0.297726	0.0264132	NaN	NaN	NaN
RPRO/MPRO	RPRO	MPRO	>tr|Q42941|Q42941_TOBAC	NaN	NaN	NaN	>tr|Q42941|Q42941_TOBAC	12	1.51428	1.51428	185.656	2.85656	3.01e-21	NaN	NaN	NaN
RPRO/MPRO	RPRO	MPRO	>tr|Q43797|Q43797_TOBAC	NaN	NaN	NaN	>tr|Q43797|Q43797_TOBAC	9	-0.597035	0.597035	-33.8889	0.661111	7.32e-05	NaN	NaN	NaN
RPRO/MPRO	RPRO	MPRO	>tr|Q45Q23|Q45Q23_NICBE	NaN	NaN	NaN	>tr|Q45Q23|Q45Q23_NICBE	9	2.31229	2.31229	396.673	4.96673	1.76e-10	NaN	NaN	NaN
RPRO/MPRO	RPRO	MPRO	>tr|Q5DKU6|Q5DKU6_TOBAC;>tr|Q5DKU8|Q5DKU8_TOBAC	NaN	NaN	NaN	>tr|Q5DKU6|Q5DKU6_TOBAC;>tr|Q5DKU8|Q5DKU8_TOBAC	1	0.913504	0.913504	88.3614	1.88361	0.0141842	NaN	NaN	NaN
RPRO/MPRO	RPRO	MPRO	>tr|Q5EEQ1|Q5EEQ1_NICBE	NaN	NaN	NaN	>tr|Q5EEQ1|Q5EEQ1_NICBE	2	-0.932266	0.932266	-47.5965	0.524035	0.0317627	NaN	NaN	NaN
RPRO/MPRO	RPRO	MPRO	>tr|Q5MA02|Q5MA02_TOBAC	NaN	NaN	NaN	>tr|Q5MA02|Q5MA02_TOBAC	2	1.66213	1.66213	216.482	3.16482	0.0128974	NaN	NaN	NaN
RPRO/MPRO	RPRO	MPRO	>tr|Q5MA26|Q5MA26_TOBAC	NaN	NaN	NaN	>tr|Q5MA26|Q5MA26_TOBAC	3	0.939821	0.939821	91.829	1.91829	0.000201359	NaN	NaN	NaN
RPRO/MPRO	RPRO	MPRO	>tr|Q5NE18|Q5NE18_SOLLC	NaN	NaN	NaN	>tr|Q5NE18|Q5NE18_SOLLC	3	2.5345	2.5345	479.376	5.79376	7.05e-07	NaN	NaN	NaN
RPRO/MPRO	RPRO	MPRO	>tr|Q5QJB2|Q5QJB2_TOBAC	NaN	NaN	NaN|NaN	>tr|Q5QJB2|Q5QJB2_TOBAC	7	0.710541	0.710541	63.6417	1.63642	1.45e-09	NaN	NaN	NaN
RPRO/MPRO	RPRO	MPRO	>tr|Q5QJB4|Q5QJB4_SOLLC	NaN	NaN	NaN	>tr|Q5QJB4|Q5QJB4_SOLLC	2	1.1714	1.1714	125.231	2.25231	0.00309004	NaN	NaN	NaN
RPRO/MPRO	RPRO	MPRO	>tr|Q672Q2|Q672Q2_SOLLC	NaN	NaN	NaN	>tr|Q672Q2|Q672Q2_SOLLC	1	-0.92741	0.92741	-47.4199	0.525801	0.0175148	NaN	NaN	NaN
RPRO/MPRO	RPRO	MPRO	>tr|Q67C42|Q67C42_TOBAC	NaN	NaN	NaN	>tr|Q67C42|Q67C42_TOBAC	4	3.09565	3.09565	754.835	8.54835	1.83e-05	NaN	NaN	NaN
RPRO/MPRO	RPRO	MPRO	>tr|Q69B32|Q69B32_NICAT	NaN	NaN	NaN	>tr|Q69B32|Q69B32_NICAT	21	-0.877418	0.877418	-45.5659	0.544341	1.82e-07	NaN	NaN	NaN
RPRO/MPRO	RPRO	MPRO	>tr|Q6IV07|Q6IV07_SOLLC	NaN	NaN	NaN	>tr|Q6IV07|Q6IV07_SOLLC	5	1.57764	1.57764	198.482	2.98482	1.14e-05	NaN	NaN	NaN
RPRO/MPRO	RPRO	MPRO	>tr|Q6QND3|Q6QND3_TOBAC	NaN	NaN	NaN	>tr|Q6QND3|Q6QND3_TOBAC	5	-1.52543	1.52543	-65.2625	0.347375	0.000607592	NaN	NaN	NaN
RPRO/MPRO	RPRO	MPRO	>tr|Q6T7F1|Q6T7F1_TOBAC;>tr|Q9AXD0|Q9AXD0_TOBAC	NaN	NaN	NaN	>tr|Q6T7F1|Q6T7F1_TOBAC;>tr|Q9AXD0|Q9AXD0_TOBAC	1	-1.04692	1.04692	-51.6	0.484	0.00592597	NaN	NaN	NaN
RPRO/MPRO	RPRO	MPRO	>tr|Q711R1|Q711R1_TOBAC;>tr|S5QG52|S5QG52_NICTO	NaN	NaN	NaN	>tr|Q711R1|Q711R1_TOBAC;>tr|S5QG52|S5QG52_NICTO	1	1.76474	1.76474	239.812	3.39812	0.0211407	NaN	NaN	NaN
RPRO/MPRO	RPRO	MPRO	>tr|Q75ZD3|Q75ZD3_TOBAC	NaN	NaN	NaN|NaN	>tr|Q75ZD3|Q75ZD3_TOBAC	4	0.997103	0.997103	99.5987	1.99599	0.000315226	NaN	NaN	NaN
RPRO/MPRO	RPRO	MPRO	>tr|Q75ZD9|Q75ZD9_TOBAC;>tr|Q75ZE0|Q75ZE0_TOBAC	NaN	NaN	NaN	>tr|Q75ZD9|Q75ZD9_TOBAC;>tr|Q75ZE0|Q75ZE0_TOBAC	3	0.876516	0.876516	83.5936	1.83594	0.0175705	NaN	NaN	NaN
RPRO/MPRO	RPRO	MPRO	>tr|Q75ZE5|Q75ZE5_TOBAC	NaN	NaN	NaN|NaN|NaN	>tr|Q75ZE5|Q75ZE5_TOBAC	7	0.735945	0.735945	66.5488	1.66549	2.71e-11	NaN	NaN	NaN
RPRO/MPRO	RPRO	MPRO	>tr|Q762F2|Q762F2_TOBAC;>tr|Q947K7|Q947K7_TOBAC	NaN	NaN	NaN	>tr|Q762F2|Q762F2_TOBAC;>tr|Q947K7|Q947K7_TOBAC	2	1.04722	1.04722	106.654	2.06654	0.0213557	NaN	NaN	NaN
RPRO/MPRO	RPRO	MPRO	>tr|Q7M242|Q7M242_TOBAC	NaN	NaN	NaN|NaN	>tr|Q7M242|Q7M242_TOBAC	25	-0.957365	0.957365	-48.5003	0.514997	5.54e-11	NaN	NaN	NaN
RPRO/MPRO	RPRO	MPRO	>tr|Q7X998|Q7X998_TOBAC	NaN	NaN	NaN	>tr|Q7X998|Q7X998_TOBAC	15	-1.14631	1.14631	-54.8221	0.451779	7.38e-16	NaN	NaN	NaN
RPRO/MPRO	RPRO	MPRO	>tr|Q7YJ24|Q7YJ24_NICTO;>tr|Q7YJ45|Q7YJ45_NICSY	NaN	NaN	NaN	>tr|Q7YJ24|Q7YJ24_NICTO;>tr|Q7YJ45|Q7YJ45_NICSY	6	-1.3971	1.3971	-62.0309	0.379691	0.000175301	NaN	NaN	NaN
RPRO/MPRO	RPRO	MPRO	>tr|Q84RD7|Q84RD7_TOBAC	NaN	NaN	NaN|NaN	>tr|Q84RD7|Q84RD7_TOBAC	5	-1.555	1.555	-65.9672	0.340328	0.000612613	NaN	NaN	NaN
RPRO/MPRO	RPRO	MPRO	>tr|Q8GUA3|Q8GUA3_TOBAC	NaN	NaN	NaN	>tr|Q8GUA3|Q8GUA3_TOBAC	2	0.727678	0.727678	65.5972	1.65597	0.00388071	NaN	NaN	NaN
RPRO/MPRO	RPRO	MPRO	>tr|Q8GZR6|Q8GZR6_SOLLC	NaN	NaN	NaN	>tr|Q8GZR6|Q8GZR6_SOLLC	7	-1.61832	1.61832	-67.4286	0.325714	7.15e-06	NaN	NaN	NaN
RPRO/MPRO	RPRO	MPRO	>tr|Q8H1Y2|Q8H1Y2_NICBE	NaN	NaN	NaN	>tr|Q8H1Y2|Q8H1Y2_NICBE	5	1.55654	1.55654	194.148	2.94148	8.44e-06	NaN	NaN	NaN
RPRO/MPRO	RPRO	MPRO	>tr|Q8H2B6|Q8H2B6_TOBAC	NaN	NaN	NaN	>tr|Q8H2B6|Q8H2B6_TOBAC	1	0.871444	0.871444	82.9493	1.82949	0.00822661	NaN	NaN	NaN
RPRO/MPRO	RPRO	MPRO	>tr|Q8H6P9|Q8H6P9_TOBAC;>tr|Q9AT16|Q9AT16_TOBAC	NaN	NaN	NaN|NaN|NaN|NaN	>tr|Q8H6P9|Q8H6P9_TOBAC;>tr|Q9AT16|Q9AT16_TOBAC	10	-0.757437	0.757437	-40.8454	0.591546	3.31e-08	NaN	NaN	NaN
RPRO/MPRO	RPRO	MPRO	>tr|Q8LSZ2|Q8LSZ2_TOBAC	NaN	NaN	NaN	>tr|Q8LSZ2|Q8LSZ2_TOBAC	11	-1.68244	1.68244	-68.8444	0.311556	1.91e-10	NaN	NaN	NaN
RPRO/MPRO	RPRO	MPRO	>tr|Q8LSZ3|Q8LSZ3_TOBAC	NaN	NaN	NaN|NaN|NaN	>tr|Q8LSZ3|Q8LSZ3_TOBAC	11	-2.79702	2.79702	-85.6116	0.143884	1.09e-12	NaN	NaN	NaN
RPRO/MPRO	RPRO	MPRO	>tr|Q8SAQ3|Q8SAQ3_NICBE	NaN	NaN	NaN	>tr|Q8SAQ3|Q8SAQ3_NICBE	3	-0.956408	0.956408	-48.4661	0.515339	1.9e-07	NaN	NaN	NaN
RPRO/MPRO	RPRO	MPRO	>tr|Q8SF02|Q8SF02_TOBAC	NaN	NaN	NaN	>tr|Q8SF02|Q8SF02_TOBAC	2	0.640479	0.640479	55.8847	1.55885	0.0294039	NaN	NaN	NaN
RPRO/MPRO	RPRO	MPRO	>tr|Q8SF04|Q8SF04_TOBAC	NaN	NaN	NaN	>tr|Q8SF04|Q8SF04_TOBAC	9	0.786829	0.786829	72.5278	1.72528	8.25e-07	NaN	NaN	NaN
RPRO/MPRO	RPRO	MPRO	>tr|Q8VXD0|Q8VXD0_TOBAC	NaN	NaN	NaN|NaN|NaN	>tr|Q8VXD0|Q8VXD0_TOBAC	11	-0.729259	0.729259	-39.6786	0.603214	3.47e-05	NaN	NaN	NaN
RPRO/MPRO	RPRO	MPRO	>tr|Q8VXD1|Q8VXD1_TOBAC	NaN	NaN	NaN	>tr|Q8VXD1|Q8VXD1_TOBAC	1	-1.19989	1.19989	-56.4692	0.435308	0.00233612	NaN	NaN	NaN
RPRO/MPRO	RPRO	MPRO	>tr|Q8W183|Q8W183_TOBAC	NaN	NaN	NaN|NaN	>tr|Q8W183|Q8W183_TOBAC	12	-1.34449	1.34449	-60.6206	0.393794	2.47e-13	NaN	NaN	NaN
RPRO/MPRO	RPRO	MPRO	>tr|Q8W3Z8|Q8W3Z8_TOBAC	NaN	NaN	NaN	>tr|Q8W3Z8|Q8W3Z8_TOBAC	2	-0.836719	0.836719	-44.0085	0.559915	0.0151577	NaN	NaN	NaN
RPRO/MPRO	RPRO	MPRO	>tr|Q93X29|Q93X29_TOBAC	NaN	NaN	NaN	>tr|Q93X29|Q93X29_TOBAC	2	1.99836	1.99836	299.546	3.99546	0.000988538	NaN	NaN	NaN
RPRO/MPRO	RPRO	MPRO	>tr|Q93X30|Q93X30_TOBAC	NaN	NaN	NaN|NaN	>tr|Q93X30|Q93X30_TOBAC	3	1.02233	1.02233	103.119	2.03119	0.00548136	NaN	NaN	NaN
RPRO/MPRO	RPRO	MPRO	>tr|Q93X31|Q93X31_TOBAC	NaN	NaN	NaN	>tr|Q93X31|Q93X31_TOBAC	3	1.20252	1.20252	130.141	2.30141	0.000288907	NaN	NaN	NaN
RPRO/MPRO	RPRO	MPRO	>tr|Q93X32|Q93X32_TOBAC	NaN	NaN	NaN	>tr|Q93X32|Q93X32_TOBAC	4	1.80268	1.80268	248.869	3.48869	1.9e-05	NaN	NaN	NaN
RPRO/MPRO	RPRO	MPRO	>tr|Q941H9|Q941H9_TOBAC	NaN	NaN	NaN	>tr|Q941H9|Q941H9_TOBAC	2	1.36489	1.36489	157.557	2.57557	0.00206069	NaN	NaN	NaN
RPRO/MPRO	RPRO	MPRO	>tr|Q948K3|Q948K3_TOBAC	NaN	NaN	NaN	>tr|Q948K3|Q948K3_TOBAC	5	0.877374	0.877374	83.7029	1.83703	0.000386672	NaN	NaN	NaN
RPRO/MPRO	RPRO	MPRO	>tr|Q94K24|Q94K24_SOLLC	NaN	NaN	NaN	>tr|Q94K24|Q94K24_SOLLC	2	-1.39726	1.39726	-62.035	0.37965	0.00041161	NaN	NaN	NaN
RPRO/MPRO	RPRO	MPRO	>tr|Q9FES7|Q9FES7_TOBAC	NaN	NaN	NaN	>tr|Q9FES7|Q9FES7_TOBAC	10	-2.16493	2.16493	-77.7007	0.222993	1.88e-10	NaN	NaN	NaN
RPRO/MPRO	RPRO	MPRO	>tr|Q9FVE9|Q9FVE9_TOBAC	NaN	NaN	NaN|NaN	>tr|Q9FVE9|Q9FVE9_TOBAC	12	1.37018	1.37018	158.503	2.58503	1.29e-10	NaN	NaN	NaN
RPRO/MPRO	RPRO	MPRO	>tr|Q9M437|Q9M437_TOBAC;>tr|Q9XG68|Q9XG68_TOBAC	NaN	NaN	NaN	>tr|Q9M437|Q9M437_TOBAC;>tr|Q9XG68|Q9XG68_TOBAC	4	-1.3517	1.3517	-60.8171	0.391829	0.00541008	NaN	NaN	NaN
RPRO/MPRO	RPRO	MPRO	>tr|Q9SAQ0|Q9SAQ0_NICSY	NaN	NaN	NaN	>tr|Q9SAQ0|Q9SAQ0_NICSY	4	1.02797	1.02797	103.915	2.03915	2.24e-07	NaN	NaN	NaN
RPRO/MPRO	RPRO	MPRO	>tr|Q9SAX9|Q9SAX9_TOBAC;>tr|Q9SBI4|Q9SBI4_TOBAC	NaN	NaN	NaN	>tr|Q9SAX9|Q9SAX9_TOBAC;>tr|Q9SBI4|Q9SBI4_TOBAC	9	-1.0694	1.0694	-52.3482	0.476518	8.44e-06	NaN	NaN	NaN
RPRO/MPRO	RPRO	MPRO	>tr|Q9T2L8|Q9T2L8_TOBAC	NaN	NaN	NaN	>tr|Q9T2L8|Q9T2L8_TOBAC	1	-1.68705	1.68705	-68.9439	0.310561	0.0042852	NaN	NaN	NaN
RPRO/MPRO	RPRO	MPRO	>tr|Q9XEN8|Q9XEN8_TOBAC	NaN	NaN	NaN	>tr|Q9XEN8|Q9XEN8_TOBAC	4	3.17937	3.17937	805.911	9.05911	4.75e-05	NaN	NaN	NaN
RPRO/MPRO	RPRO	MPRO	>tr|Q9ZP50|Q9ZP50_TOBAC	NaN	NaN	NaN	>tr|Q9ZP50|Q9ZP50_TOBAC	20	-0.68916	0.68916	-37.9785	0.620215	1.29e-10	NaN	NaN	NaN
RPRO/MPRO	RPRO	MPRO	>tr|Q9ZWH9|Q9ZWH9_NICPA	NaN	NaN	NaN	>tr|Q9ZWH9|Q9ZWH9_NICPA	1	1.32467	1.32467	150.475	2.50475	0.0191245	NaN	NaN	NaN
RPRO/MPRO	RPRO	MPRO	>tr|S6A1Z8|S6A1Z8_NICAT	NaN	NaN	NaN	>tr|S6A1Z8|S6A1Z8_NICAT	9	-0.795623	0.795623	-42.3906	0.576094	0.000594978	NaN	NaN	NaN
RPRO/MPRO	RPRO	MPRO	>tr|S6A7M4|S6A7M4_NICAT	NaN	NaN	NaN	>tr|S6A7M4|S6A7M4_NICAT	13	-0.610706	0.610706	-34.5124	0.654876	7.91e-09	NaN	NaN	NaN
RPRO/MPRO	RPRO	MPRO	>tr|T1R6N5|T1R6N5_NICAT	NaN	NaN	NaN	>tr|T1R6N5|T1R6N5_NICAT	4	-0.842801	0.842801	-44.244	0.55756	0.0117829	NaN	NaN	NaN
RPRO/MPRO	RPRO	MPRO	>tr|T2BQ67|T2BQ67_TOBAC	NaN	NaN	NaN	>tr|T2BQ67|T2BQ67_TOBAC	2	2.3603	2.3603	413.477	5.13477	0.0052069	NaN	NaN	NaN
RPRO/MPRO	RPRO	MPRO	>tr|T2BRU8|T2BRU8_TOBAC	NaN	NaN	NaN	>tr|T2BRU8|T2BRU8_TOBAC	2	1.07005	1.07005	109.951	2.09951	0.00180919	NaN	NaN	NaN
RPRO/MPRO	RPRO	MPRO	>tr|U3MY90|U3MY90_NICBE	NaN	NaN	NaN|NaN	>tr|U3MY90|U3MY90_NICBE	4	1.51543	1.51543	185.884	2.85884	9e-09	NaN	NaN	NaN
RPRO/MPRO	RPRO	MPRO	>tr|U3PJP9|U3PJP9_TOBAC	NaN	NaN	NaN	>tr|U3PJP9|U3PJP9_TOBAC	12	-0.634049	0.634049	-35.5634	0.644366	1.4e-08	NaN	NaN	NaN
RPRO/MPRO	RPRO	MPRO	>tr|U3PLK3|U3PLK3_TOBAC	NaN	NaN	NaN	>tr|U3PLK3|U3PLK3_TOBAC	14	0.669857	0.669857	59.0915	1.59092	4.77e-07	NaN	NaN	NaN
RPRO/MPRO	RPRO	MPRO	>tr|U3RE33|U3RE33_TOBAC	NaN	NaN	NaN	>tr|U3RE33|U3RE33_TOBAC	1	1.63314	1.63314	210.187	3.10187	0.0247299	NaN	NaN	NaN
RPRO/MPRO	RPRO	MPRO	>tr|U3RJ91|U3RJ91_TOBAC	NaN	NaN	NaN	>tr|U3RJ91|U3RJ91_TOBAC	3	1.79572	1.79572	247.189	3.47189	0.00110789	NaN	NaN	NaN
RPRO/MPRO	RPRO	MPRO	>tr|U3SXQ9|U3SXQ9_NICBE	NaN	NaN	NaN	>tr|U3SXQ9|U3SXQ9_NICBE	2	1.03376	1.03376	104.736	2.04736	0.000184565	NaN	NaN	NaN
RPRO/MPRO	RPRO	MPRO	>tr|U5YSN4|U5YSN4_NICBE	NaN	NaN	NaN	>tr|U5YSN4|U5YSN4_NICBE	1	1.11755	1.11755	116.978	2.16978	0.015191	NaN	NaN	NaN
RPRO/MPRO	RPRO	MPRO	>tr|V9IN17|V9IN17_NICAT	NaN	NaN	NaN|NaN|NaN	>tr|V9IN17|V9IN17_NICAT	27	-1.84295	1.84295	-72.1248	0.278752	3.82e-41	NaN	NaN	NaN
RPRO/MPRO	RPRO	MPRO	>tr|V9INR4|V9INR4_NICAT	NaN	NaN	NaN	>tr|V9INR4|V9INR4_NICAT	10	-1.32806	1.32806	-60.1698	0.398302	1.18e-17	NaN	NaN	NaN
RPRO/MPRO	RPRO	MPRO	>tr|W0KRH1|W0KRH1_TOBAC	NaN	NaN	NaN	>tr|W0KRH1|W0KRH1_TOBAC	6	0.765096	0.765096	69.9483	1.69948	0.000744072	NaN	NaN	NaN
RPRO/MPRO	RPRO	MPRO	>tr|W8S2M6|W8S2M6_TOBAC	NaN	NaN	NaN	>tr|W8S2M6|W8S2M6_TOBAC	11	-0.788861	0.788861	-42.1199	0.578801	3.55e-08	NaN	NaN	NaN
RPRO/MPRO	RPRO	MPRO	>tr|W8SRJ3|W8SRJ3_TOBAC	NaN	NaN	NaN|NaN	>tr|W8SRJ3|W8SRJ3_TOBAC	22	0.988023	0.988023	98.3464	1.98346	7.19e-25	NaN	NaN	NaN

## Sheet: supplemental table S4
Spectronaut 10 analysis overview
MCHL was named P3, RCHL was named P4

## Sheet: supplemental table S5
PG.ProteinAccessions	MCHL-1	MCHL-2	MCHL-3	RCHL-1	RCHL-2	RCHL-3
>tr|H9CCH6|H9CCH6_TOBAC;>tr|Q40475|Q40475_TOBAC	1479.1	1377.58	3588.52	Filtered	2473.65	1232.52
>tr|A0A075M513|A0A075M513_NICSY;>tr|A0A075M5D0|A0A075M5D0_TOBAC	171.701	283.338	1836.84	Filtered	Filtered	2996.22
>tr|Q9XQP4|Q9XQP4_TOBAC	5286.74	4997.62	3817.57	54336.9	136228	6180.87
>sp|Q8RU74|DHQS_SOLLC	3114.25	3657.18	3526	8187.82	13671.3	8442.62
>tr|O64444|O64444_NICSY	6078.92	7139.7	9605.9	17574.7	33199.7	15505.3
>sp|P36181|HSP80_SOLLC;>tr|A0A0M3SBS3|A0A0M3SBS3_NICBE;>tr|A0A0M4J345|A0A0M4J345_NICBE;>tr|A0A0M4J3A8|A0A0M4J3A8_NICBE;>tr|D0EJY9|D0EJY9_NICBE;>tr|E9NZ46|E9NZ46_TOBAC;>tr|K9JHZ2|K9JHZ2_NICAT;>tr|K9JIF8|K9JIF8_NICAT;>tr|Q14TB1|Q14TB1_TOBAC;>tr|Q53Z32|Q53Z32_SOLLC;>tr|Q6R0J1|Q6R0J1_TOBAC;>tr|Q6UJX4|Q6UJX4_SOLLC;>tr|Q6UJX5|Q6UJX5_NICBE	12.819	445.627	729.359	8231.78	4986.59	20628.5
>tr|K4C8Q1|K4C8Q1_SOLLC	2036.22	2592.47	4159	2574.43	13091	25936.3
>tr|K4BI68|K4BI68_SOLLC	2416.16	1977.88	2142.52	6043.14	9560.72	26593.7
>tr|K4BB24|K4BB24_SOLLC	7009.37	6908.02	8490.68	16928	38179.1	29657.6
>tr|A0A0K1CWK2|A0A0K1CWK2_TOBAC	6898.54	5880.25	5538.16	9433.64	20305.1	30532.5
>tr|A0A076FNJ9|A0A076FNJ9_TOBAC	23434.4	22883.4	25341.6	12087.8	14080.6	30603
>tr|K4CEA5|K4CEA5_SOLLC	7166.89	7120.85	8195.25	29790.2	33586	30682
>tr|K4BK45|K4BK45_SOLLC	31256.6	26808.3	35323.9	32417	74139.4	35654.2
>tr|K4CQX2|K4CQX2_SOLLC;>tr|Q95DV5|Q95DV5_TOBAC;>tr|Q9M436|Q9M436_TOBAC	5245.27	4427.62	11548.8	8647.12	13649.9	37688.6
>tr|A0A075EYQ1|A0A075EYQ1_TOBAC	26848.4	25019.3	28918.4	17615.7	26154.7	38192.9
>tr|Q9FES7|Q9FES7_TOBAC	42162.4	38665	60826.9	9939.34	13360.9	39286.7
>tr|K4D054|K4D054_SOLLC	2721.14	2024.37	3598.76	29061	131874	40517.8
>tr|K4D180|K4D180_SOLLC	15663.7	14528.2	19702.6	15964.6	87731.4	43526.9
>tr|K4CA08|K4CA08_SOLLC	7573.13	6868.09	9238.96	19080.1	44799.9	43578
>tr|K4CHX2|K4CHX2_SOLLC	37873.7	39417	46534.9	17192.6	21441.4	45379
>tr|K4D5C2|K4D5C2_SOLLC	11750.8	9448.84	19629.5	45771.1	71275.8	46962.4
>sp|P35057|H4_SOLLC;>tr|A0A0A7HI84|A0A0A7HI84_NICBE;>tr|A0A9R6|A0A9R6_TOBAC;>tr|K4D9M4|K4D9M4_SOLLC;>tr|K4DAZ1|K4DAZ1_SOLLC	719.351	648.159	763.685	196079	134856	47962.8
>tr|K4DI37|K4DI37_SOLLC	7478.35	9086.65	13764.2	11645.1	49985.1	51412.4
>tr|K4CNS6|K4CNS6_SOLLC	4228.55	4411.24	7166.42	45494.2	92479.6	53395.3
>tr|O24141|O24141_TOBAC	3876.75	3390.6	4227.61	18052.6	45060.4	58408.8
>tr|K4AVZ4|K4AVZ4_SOLLC	16800.4	13811.8	44947.8	27504	30393.9	58626.4
>tr|K4CCP7|K4CCP7_SOLLC	5824.63	5837.01	6543.81	24648.9	56564.5	58675.4
>tr|A0A068JD04|A0A068JD04_TOBAC	2985.46	4729.81	8050.31	22637.4	95880.5	61827.7
>tr|E1AXT8|E1AXT8_NICBE	21686.9	27179.5	35757	37207.4	41442.3	62684.8
>tr|O64449|O64449_NICSY	1938.81	659.255	1486.24	13567.9	5426.81	62866.5
>tr|K4B924|K4B924_SOLLC	40348.9	42721.6	49924.5	25249.4	39103.2	64878
>tr|K4BBN0|K4BBN0_SOLLC;>tr|M9XFL9|M9XFL9_NICBE	5274.87	4666.65	5149.69	20011.1	52336.3	67730.1
>tr|K4BAW0|K4BAW0_SOLLC	12654.1	11135.9	16065	27682.9	59381.6	68244.8
>tr|A0A077DBL2|A0A077DBL2_TOBAC	25658.1	25941.9	46602.4	15830.3	78839.3	70233.5
>tr|K4B6A3|K4B6A3_SOLLC	29335	23508.3	29225.6	28275.4	37421.1	72002.6
>tr|K4CLA3|K4CLA3_SOLLC	33857	36152.3	42892.2	39122.2	65627.8	72269.8
CON__P20930	3601.04	2099.37	2362.68	17624.9	33355	73591
>tr|A0A068JCD2|A0A068JCD2_TOBAC	27323.8	23778.4	26561.5	34062.7	80144.7	73700.7
>tr|Q8SAQ3|Q8SAQ3_NICBE	124791	92569.1	162475	54727.2	76732.3	76339.7
>tr|A0A075F1V0|A0A075F1V0_TOBAC	4279.65	4453.39	7108.85	14902.5	13396.9	80774.8
>tr|K4BBJ0|K4BBJ0_SOLLC	3355.52	2996.94	4702.04	151955	142037	94665
>tr|D6PZY6|D6PZY6_TOBAC;>tr|Q40427|Q40427_NICSY	997.133	915.351	866.07	57603.9	86860.5	96201.8
>tr|O04946|O04946_TOBAC	15834.4	15786.6	20275.4	46985.7	92049.3	102905
>tr|A0A088F8F4|A0A088F8F4_NICBE	43483.2	35711.9	38340.1	58037.8	181933	104445
>tr|K4B3P9|K4B3P9_SOLLC	8634.77	13019.9	15181.5	20046.8	84250.4	104486
>tr|C5IU71|C5IU71_SOLLC	17989	16653.4	36105.6	43431.3	110697	105430
>tr|K4CWC2|K4CWC2_SOLLC	50495.3	49112.2	67709.7	33109.2	44540.7	105896
>tr|I7GVS5|I7GVS5_TOBAC	3912.64	4046.58	6274.31	17452.6	24836.3	107262
>tr|K4C6T7|K4C6T7_SOLLC	12952.3	10949	15550.5	27567.7	41074.4	111230
>tr|K4CH99|K4CH99_SOLLC	770.192	991.818	1078.59	96284.7	332422	115192
>tr|W0KRH1|W0KRH1_TOBAC	3855.53	4922.13	6387.87	16210.4	50810.8	115671
>sp|Q9THX6|TL29_SOLLC;>tr|K4BU02|K4BU02_SOLLC	36303.6	38949.4	34601.8	35918.4	62812.5	116690
>tr|A1BQW9|A1BQW9_NICAT	12635.3	11587.7	24066.6	28511.5	105158	118649
>tr|K7ZLE1|K7ZLE1_NICBE	19978.7	27977.9	24220.1	61876.8	99712.3	123227
>tr|A7XAQ5|A7XAQ5_TOBAC	10339.5	11145.6	16004.4	69859.8	113088	131655
>tr|K4DH36|K4DH36_SOLLC	2045.43	1641.46	3467.31	27243	Filtered	134918
>tr|A0A0S0N5Y9|A0A0S0N5Y9_NICBE;>tr|K4BBU4|K4BBU4_SOLLC;>tr|K4BCY5|K4BCY5_SOLLC;>tr|K4BUD9|K4BUD9_SOLLC;>tr|K4CIH7|K4CIH7_SOLLC;>tr|Q8VXC9|Q8VXC9_TOBAC;>tr|Q8VXD0|Q8VXD0_TOBAC;>tr|Q8VXD1|Q8VXD1_TOBAC;>tr|Q9FRU1|Q9FRU1_TOBAC	100.61	104.235	99.5616	101376	100225	138403
>tr|K4ASB8|K4ASB8_SOLLC	18241.1	16114	26978.4	64875.6	116616	151562
>tr|W8SRJ3|W8SRJ3_TOBAC	1884.63	1788.62	3816.74	144474	237694	151613
>tr|K4BCV4|K4BCV4_SOLLC	30465.3	29433.3	39883.4	29421.4	79072.1	156444
>tr|K4B0Q1|K4B0Q1_SOLLC	5992.52	5571.43	9621.92	39056.9	56145.8	158200
>tr|Q9M5Z8|Q9M5Z8_TOBAC	1726.45	1831.82	1857.36	76448.7	103808	163159
>tr|K4DBA1|K4DBA1_SOLLC	9349.06	4292.74	16630.3	27084.1	60368.2	165451
>sp|Q00844|NCP_RSVT;>sp|Q01209|NCP_RSVM;>tr|A2I7L9|A2I7L9_9VIRU;>tr|B0EVW2|B0EVW2_9VIRU;>tr|B0EVW4|B0EVW4_9VIRU;>tr|B0EVW5|B0EVW5_9VIRU;>tr|B0EVW7|B0EVW7_9VIRU;>tr|B5B632|B5B632_9VIRU;>tr|B5B646|B5B646_9VIRU;>tr|D8L260|D8L260_9VIRU;>tr|D8L270|D8L270_9VIRU;>tr|D8L280|D8L280_9VIRU;>tr|E3UZU7|E3UZU7_9VIRU;>tr|F2ZAL1|F2ZAL1_9VIRU;>tr|F2ZAL3|F2ZAL3_9VIRU;>tr|I6TLQ9|I6TLQ9_9VIRU;>tr|O10389|O10389_9VIRU…	2258.38	2104.78	2313.36	38734	31840.9	176148
>sp|Q00844|NCP_RSVT;>sp|Q01209|NCP_RSVM;>tr|A2I7L9|A2I7L9_9VIRU;>tr|B0EVW2|B0EVW2_9VIRU;>tr|B0EVW4|B0EVW4_9VIRU;>tr|B0EVW5|B0EVW5_9VIRU;>tr|B0EVW7|B0EVW7_9VIRU;>tr|B0EVW8|B0EVW8_9VIRU;>tr|B5B632|B5B632_9VIRU;>tr|B5B646|B5B646_9VIRU;>tr|B5B667|B5B667_9VIRU;>tr|D8L260|D8L260_9VIRU;>tr|D8L262|D8L262_9VIRU;>tr|D8L270|D8L270_9VIRU;>tr|D8L280|D8L280_9VIRU;>tr|E3UZU7|E3UZU7_9VIRU;>tr|F2ZAL1|F2ZAL1_9VIRU…	2258.38	2104.78	2313.36	38734	31840.9	176148
>tr|K4B838|K4B838_SOLLC;>tr|K4D3B5|K4D3B5_SOLLC	409.463	501.655	275.692	38670.2	100494	176174
>tr|Q0PWS5|Q0PWS5_TOBAC	17366.6	16036.2	14836.7	120062	178708	181481
>tr|I0B7J6|I0B7J6_NICBE	6507.59	5340.82	31128.1	53753.8	91355.3	183355
>sp|Q40147|GSA_SOLLC;>tr|K4BP76|K4BP76_SOLLC	8233.38	8267.94	18540.4	69977.6	105448	189072
>tr|A0A0F7R5Z5|A0A0F7R5Z5_NICBE;>tr|A1KYB0|A1KYB0_TOBAC;>tr|A1KYB1|A1KYB1_TOBAC;>tr|A1KYB2|A1KYB2_TOBAC;>tr|I3QHX5|I3QHX5_NICBE;>tr|K4CWR4|K4CWR4_SOLLC;>tr|K4CWR5|K4CWR5_SOLLC;>tr|K4DHM3|K4DHM3_SOLLC;>tr|Q069K5|Q069K5_NICSU;>tr|Q42939|Q42939_NICSY	207.62	228.921	2741.82	8892.15	39520.2	203837
>tr|K4BL38|K4BL38_SOLLC;>tr|K4DEQ8|K4DEQ8_SOLLC	814.128	609.045	174.426	62059.5	116732	205048
>tr|S6A7M4|S6A7M4_NICAT	8612.21	5996.72	14592.2	198522	244500	214583
>tr|K4CU43|K4CU43_SOLLC	8759.1	7250.18	8474.81	136133	152078	223454
>tr|K4BVV2|K4BVV2_SOLLC	36227.8	36913.1	41945.4	45759.9	71702.5	224834
>tr|Q5QJB2|Q5QJB2_TOBAC	9404.62	9504.01	15427.6	48923.9	235118	245393
>tr|K4CMY9|K4CMY9_SOLLC	48823.2	48489.8	60416.7	62520.8	207840	251231
>tr|K4BL84|K4BL84_SOLLC	2919.36	2967.76	1675.67	255545	311309	254568
>tr|K4C945|K4C945_SOLLC	15620.4	13849.8	33363	49685	110533	257002
>tr|K4BBJ8|K4BBJ8_SOLLC	5418.76	4543.95	9632.42	92223.1	256374	263789
>tr|U5YSN4|U5YSN4_NICBE	1008.09	977.973	1754.74	65263	253246	263857
>tr|K4B1S1|K4B1S1_SOLLC	123481	120043	165192	83927.6	182972	271518
>tr|A0A076KWG9|A0A076KWG9_TOBAC	54810	74443.7	120086	74881.8	82247.3	272251
>tr|K4CUF4|K4CUF4_SOLLC	23447.3	20384.5	29084.2	30286.2	80798.4	282189
>tr|V9IN17|V9IN17_NICAT	92137.4	99142.9	221270	106463	112276	303216
>tr|K4BML3|K4BML3_SOLLC;>tr|K4C7T9|K4C7T9_SOLLC;>tr|K4DFB6|K4DFB6_SOLLC;>tr|Q40430|Q40430_NICSY;>tr|Q40431|Q40431_NICSY;>tr|Q40432|Q40432_NICSY;>tr|Q40433|Q40433_NICSY	1912.14	1828.39	4193.9	219882	216806	309039
>tr|K4AV63|K4AV63_SOLLC	17349.9	17560.9	45635	80891	111543	318787
>tr|Q2LAH0|Q2LAH0_NICBE	42906.2	55240	75002.5	242458	364707	318856
>tr|U3MY90|U3MY90_NICBE	2460.45	2825.64	4915.35	151314	249673	320328
>tr|K4BVZ0|K4BVZ0_SOLLC	55717.2	62517.7	88228.9	119943	125987	322341
CON__Q5D862	1888.78	1335.31	1253.34	21086.1	51189.9	322870
>tr|Q9ZP50|Q9ZP50_TOBAC	20719.6	21928.2	27418.1	47991.5	242321	330548
CON__Q86YZ3	7342.41	5033.28	4942.59	67758.2	145988	333008
>tr|A7L4B4|A7L4B4_NICBE;>tr|A7VMF1|A7VMF1_TOBAC;>tr|A7VMP6|A7VMP6_TOBAC;>tr|K4AXF7|K4AXF7_SOLLC;>tr|K4AY75|K4AY75_SOLLC;>tr|K4DFY5|K4DFY5_SOLLC;>tr|Q6LB28|Q6LB28_SOLLC	2870.63	2569.54	2977.03	166156	371470	340485
>tr|K4BML2|K4BML2_SOLLC	35662.8	28953.5	34308.8	199505	196436	340788
CON__P02768-1	20867.1	19249.5	29701.6	287823	397292	342124
>tr|A0A076L1Y1|A0A076L1Y1_TOBAC;>tr|Q5DNZ6|Q5DNZ6_TOBAC	38040.1	36323.9	47065.9	157580	176908	344134
>sp|Q2MI75|PSBB_SOLLC;>tr|A0A0U1ZHN2|A0A0U1ZHN2_SOLLC;>tr|A0A140G1U3|A0A140G1U3_TOBAC;>tr|G3LV29|G3LV29_9SOLA;>tr|K4ASV3|K4ASV3_SOLLC	47317.5	46185	41108.6	1.32883e+06	548641	346761
>tr|K4DHR2|K4DHR2_SOLLC	25042.6	21923.1	32285.1	50339.6	90532.2	347183
>tr|K4BK69|K4BK69_SOLLC	102382	95292.2	139416	65762.7	101370	361748
>tr|A0A0F7JLU6|A0A0F7JLU6_NICBE;>tr|A1BQW0|A1BQW0_NICAT;>tr|B3F8I0|B3F8I0_NICLS	874.936	1030.43	580.382	10101.1	207050	361907
>tr|C3RXI5|C3RXI5_TOBAC	35991.7	33216	53744.9	103990	388164	378788
>tr|K4DAD5|K4DAD5_SOLLC	86593.4	73169.1	119430	94909	225180	394385
>tr|K4BMN4|K4BMN4_SOLLC	81460	85501.7	103157	124175	346830	402720
CON__P02769	29162.5	28453.3	39030.4	227571	516009	422116
>tr|Q7X998|Q7X998_TOBAC	29670.5	23577	26739.2	267171	428237	431354
>tr|Q9SXX4|Q9SXX4_NICPA	70199.1	62007.3	75168.3	130508	306461	435612
>tr|A2IBL2|A2IBL2_NICBE	5836.65	5928.48	5760.59	225788	536019	445069
>tr|Q0PWS7|Q0PWS7_TOBAC	50702.1	67872.8	73056.4	265946	366306	463464
>tr|Q69B32|Q69B32_NICAT	67484.4	91558.4	107217	186357	243648	476887
>tr|A0A0S1TP11|A0A0S1TP11_TOBAC;>tr|D6PZY5|D6PZY5_TOBAC;>tr|Q40426|Q40426_NICSY	2808.04	3420.34	7131.45	50746.6	64951.1	477362
>tr|I0B7J9|I0B7J9_NICBE;>tr|I0B7K0|I0B7K0_NICBE;>tr|Q5EFR5|Q5EFR5_NICBE	51274	51615.3	79779.6	112410	129459	514145
>tr|E5LLE7|E5LLE7_NICBE	53397.4	46724.1	66585.5	251594	476556	514547
CON__P02662	5068.27	3884.88	19637.2	67316.5	123707	532603
>tr|Q84QE7|Q84QE7_TOBAC	45846	52996.6	69746.6	1.81042e+06	914378	536125
CON__P02663	2861.72	2398.99	4077.42	81633.9	351658	539236
>tr|K4CHY4|K4CHY4_SOLLC	105552	102305	149888	690305	495738	545506
>tr|K4CNS0|K4CNS0_SOLLC	9292.61	8264.51	12147.8	174322	259538	549638
>tr|K4BI15|K4BI15_SOLLC	19869.8	11536	15452	146597	282515	594974
>tr|K4DAC6|K4DAC6_SOLLC;>tr|P93769|P93769_TOBAC;>tr|Q9ZWH9|Q9ZWH9_NICPA	2498.72	2566.38	4945.08	73802.3	309658	651108
>sp|Q2MIC0|PSBA_SOLLC;>tr|A0A0C5CHA2|A0A0C5CHA2_SOLLC;>tr|A0A140G1P2|A0A140G1P2_TOBAC;>tr|F1KC21|F1KC21_NICSY;>tr|G3LUX5|G3LUX5_9SOLA;>tr|Q76MX6|Q76MX6_NICGU	87977.8	118383	132179	1.32648e+06	617976	659717
>sp|P17340|PLAS_SOLLC	26229.8	24155.9	46373.9	125057	400326	747270
>tr|A0A0A8IBT8|A0A0A8IBT8_NICBE	337321	322314	372152	316127	461254	748074
>sp|P14278|CB24_SOLLC;>tr|Q84TM7|Q84TM7_TOBAC	69421.5	85491	80058	323960	590665	801177
>tr|Q9SAQ0|Q9SAQ0_NICSY	6532.35	5090.85	8296.93	1.23923e+06	1.59187e+06	804286
>tr|G3LUZ3|G3LUZ3_9SOLA	24718	30782.4	70925.7	596408	749805	842193
>tr|K4BLS5|K4BLS5_SOLLC	3356.11	3149.35	2808.68	8743.01	48600.2	866466
>tr|K4CAE9|K4CAE9_SOLLC;>tr|K4CAF0|K4CAF0_SOLLC	12509.6	16387.8	23635.4	375942	425600	898041
CON__P35908|CON__P13647|CON__P04259|CON__P02538|CON__P48668|CON__P12035|CON__Q01546|CON__Q7Z794|CON__P05787|CON__Q32MB2;CON__Q7RTS7;CON__Q3SY84	47070	40779	41811.7	279845	352402	928076
>tr|K4B9S5|K4B9S5_SOLLC	116163	119525	132567	304761	519925	929726
>tr|B5M4V6|B5M4V6_TOBAC;>tr|K4C9X0|K4C9X0_SOLLC;>tr|K4D2U0|K4D2U0_SOLLC	10789.2	9373.49	11657.6	57458.5	177237	950693
>tr|B5M4V6|B5M4V6_TOBAC;>tr|K4C9X0|K4C9X0_SOLLC;>tr|K4D2U0|K4D2U0_SOLLC	10825.6	9395.08	11713.2	57458.5	177237	950693
>tr|A0A140G1P7|A0A140G1P7_TOBAC;>tr|G3LUY1|G3LUY1_9SOLA	91608.9	81690.4	127342	159170	218189	955651
>tr|K4BAP9|K4BAP9_SOLLC	29923.3	22453.2	66880.5	296569	583945	1.04031e+06
>tr|Q8W183|Q8W183_TOBAC	147121	148641	266829	205983	507488	1085907
>tr|R9W4N2|R9W4N2_NICBE	111407	110318	153373	328862	626562	1.25694e+06
CON__P35908|CON__P13647|CON__P04259|CON__P02538|CON__P48668|CON__P12035|CON__Q01546|CON__Q7Z794|CON__P05787|CON__Q32MB2;CON__Q7RTS7;CON__Q3SY84	43789.8	38715.9	52638	344966	469185	1.31802e+06
>tr|I0B7J8|I0B7J8_NICBE;>tr|Q04126|Q04126_TOBAC	12066.8	12694.2	22218.7	574361	1.75734e+06	1.40143e+06
CON__Q8N1N4-2;CON__Q7RTT2	30785.5	26069.1	32518.5	260899	303645	1.51709e+06
>tr|D2DMF5|D2DMF5_NICBE	27264.2	21189.8	30138.3	383937	1.48507e+06	1.54864e+06
>sp|Q2MIA0|PSAA_SOLLC;>tr|A0A0C5CUR3|A0A0C5CUR3_SOLLC	136267	152909	174900	1.74885e+06	3.00609e+06	1.59885e+06
CON__P35908|CON__P13647|CON__P04259|CON__P02538|CON__P48668|CON__P12035|CON__Q01546|CON__Q7Z794|CON__P05787|CON__Q32MB2;CON__Q7RTS7;CON__Q3SY84	73948.6	63355.5	68042.8	472624	483610	1.64778e+06
>tr|B0EVQ5|B0EVQ5_9VIRU;>tr|B0EVQ7|B0EVQ7_9VIRU;>tr|B0EVR5|B0EVR5_9VIRU;>tr|B7VGG2|B7VGG2_9VIRU;>tr|B7VGG3|B7VGG3_9VIRU;>tr|B7VGG4|B7VGG4_9VIRU;>tr|B7VGG5|B7VGG5_9VIRU;>tr|B7VGG7|B7VGG7_9VIRU;>tr|B7VGG8|B7VGG8_9VIRU;>tr|B7VGG9|B7VGG9_9VIRU;>tr|B7VU76|B7VU76_9VIRU;>tr|B8ZXH9|B8ZXH9_9VIRU;>tr|B8ZXI0|B8ZXI0_9VIRU;>tr|D2KMP5|D2KMP5_9VIRU;>tr|D8L235|D8L235_9VIRU;>tr|F1T2R2|F1T2R2_9VIRU;>tr|G4WH15|G4WH…	289.014	380.538	316.603	845908	1.64175e+06	1.6626e+06
>tr|A9UF61|A9UF61_NICAL;>tr|Q71TW2|Q71TW2_NICGU	58148.4	56414.9	75484.8	734430	1.09991e+06	1.66381e+06
>tr|D2K7Z2|D2K7Z2_TOBAC;>tr|K4CJ02|K4CJ02_SOLLC	47535.1	43777.9	68037.8	366220	945598	1.68015e+06
CON__P35908|CON__P13647|CON__P04259|CON__P02538|CON__P48668|CON__P12035|CON__Q01546|CON__Q7Z794|CON__P05787|CON__Q32MB2;CON__Q7RTS7;CON__Q3SY84	188426	186070	228666	547083	488111	1685720
>tr|V9INR4|V9INR4_NICAT	528346	484000	765912	525719	849883	1.73573e+06
>tr|K4B4L4|K4B4L4_SOLLC	1512.76	1619.07	1986.24	81298.8	788962	1.74995e+06
>tr|K4DF81|K4DF81_SOLLC	322864	347145	600541	486757	892917	1.78604e+06
>tr|O24136|O24136_TOBAC	16420.7	12924	35938.8	102533	297542	1.85314e+06
>sp|Q2MIA5|PSBD_SOLLC;>tr|A0A0C5CUN5|A0A0C5CUN5_SOLLC;>tr|A0A140G1Q7|A0A140G1Q7_TOBAC;>tr|G3LUZ2|G3LUZ2_9SOLA	48677.4	63991	86340.4	3.24358e+06	8.04434e+06	1.95697e+06
>sp|Q2MI49|PSAC_SOLLC;>tr|A0A0C5CHH4|A0A0C5CHH4_SOLLC;>tr|A0A140G1X0|A0A140G1X0_TOBAC;>tr|G3LV63|G3LV63_9SOLA	33092.1	32692.1	66087.7	112570	1.478e+06	1.97756e+06
>tr|F2VJ75|F2VJ75_TOBAC;>tr|Q9SXX5|Q9SXX5_NICPA	471250	430390	625676	633020	980162	2.38798e+06
>tr|O64446|O64446_NICSY;>tr|O64450|O64450_NICSY	486422	489568	682570	981723	742214	2410549
>tr|A0A140G1S8|A0A140G1S8_TOBAC;>tr|G3LV14|G3LV14_9SOLA	117967	123311	188756	1.5548e+06	2439131	2.43041e+06
>sp|P25469|H2A1_SOLLC;>tr|G8IIJ5|G8IIJ5_SOLLC;>tr|K4BDU6|K4BDU6_SOLLC;>tr|K4CAR4|K4CAR4_SOLLC;>tr|K4CR67|K4CR67_SOLLC;>tr|K4CV07|K4CV07_SOLLC;>tr|K4CVP7|K4CVP7_SOLLC;>tr|K4CXI7|K4CXI7_SOLLC;>tr|K4DB31|K4DB31_SOLLC;>tr|K4DB32|K4DB32_SOLLC;>tr|K4DB65|K4DB65_SOLLC;>tr|K4DBM0|K4DBM0_SOLLC;>tr|Q8H0G7|Q8H0G7_TOBAC	2528.76	1968.12	3525.81	804643	5297163	2.61441e+06
>tr|A0A140G1R2|A0A140G1R2_TOBAC;>tr|G3LUZ7|G3LUZ7_9SOLA	167240	209682	237650	4.14523e+06	6871898	2941308
CON__P04259|CON__P02538|CON__P48668	202268	195531	252430	957559	1.0528e+06	2.97625e+06
CON__P35908|CON__P13647|CON__P04259|CON__P02538|CON__P48668|CON__P12035|CON__Q01546|CON__Q7Z794|CON__P05787|CON__Q32MB2;CON__Q7RTS7;CON__Q3SY84	202268	195531	252430	957559	1.0528e+06	2.97625e+06
>tr|K4CRS9|K4CRS9_SOLLC	61643.8	66393.2	132421	1.66395e+06	7.83073e+06	3449913
>tr|Q40434|Q40434_NICSY	495694	451632	659657	1.7338e+06	2.51e+06	5.05948e+06
>tr|A0A140G1S2|A0A140G1S2_TOBAC	306742	245075	358523	1.10466e+06	2.0045e+06	5.41738e+06
>tr|G3LV07|G3LV07_9SOLA	295133	263406	398675	1.7948e+06	2.84824e+06	5.65811e+06
>tr|Q40458|Q40458_TOBAC	210929	255655	620743	1.88259e+06	4.01775e+06	6.68955e+06
>tr|I0B7J4|I0B7J4_NICBE	570395	502740	757413	1.69356e+06	3.20844e+06	7045246
>tr|I0B7J1|I0B7J1_NICBE	509527	447217	770376	2813417	2.93141e+06	7155840
CON__P35908	169600	156161	329909	2472767	3696714	8477755
>tr|Q5M9V4|Q5M9V4_TOBAC	219729	173011	271333	1.5283e+06	3.96871e+06	9042920
CON__P35908|CON__P13647|CON__P04259|CON__P02538|CON__P48668|CON__P12035|CON__Q01546|CON__Q7Z794|CON__P05787|CON__Q32MB2;CON__Q7RTS7;CON__Q3SY84	51226.5	45427.7	71689.2	775650	1649771	9430253
>sp|P12372|PSAD_SOLLC	667696	550343	965671	2.80663e+06	4696332	12166342
>sp|Q2MIB5|ATPA_SOLLC;>tr|A0A0C5CHA6|A0A0C5CHA6_SOLLC	275363	254899	406099	2179629	9655692	13821284
CON__P13645|CON__P08779|CON__P02533|CON__Q04695|CON__ENSEMBL:ENSP00000377550;CON__P13646-1|CON__Q9UE12;CON__Q15323;CON__Q9D646;CON__A2A5Y0;CON__REFSEQ:XP_986630	176401	145087	177901	2.36201e+06	3.21072e+06	13931600
>tr|A0A140G1S3|A0A140G1S3_TOBAC	3.93907e+06	3394856	5967460	20302640	14612579	17780742
CON__P13645|CON__P08779|CON__P02533|CON__Q04695|CON__ENSEMBL:ENSP00000377550;CON__P13646-1|CON__Q9UE12;CON__Q15323;CON__Q9D646;CON__A2A5Y0;CON__REFSEQ:XP_986630	410861	374258	462378	4.34637e+06	6245333	18885686
CON__P13645|CON__P08779|CON__P02533|CON__Q04695|CON__ENSEMBL:ENSP00000377550;CON__P13646-1|CON__Q9UE12;CON__Q15323;CON__Q9D646;CON__A2A5Y0;CON__REFSEQ:XP_986630	356783	328292	408704	4810085	7.48366e+06	19464124
CON__P13645|CON__P08779|CON__P02533|CON__Q04695|CON__ENSEMBL:ENSP00000377550;CON__P13646-1|CON__Q9UE12;CON__Q15323;CON__Q9D646;CON__A2A5Y0;CON__REFSEQ:XP_986630	164885	135251	164684	2206984	3.04951e+06	20505102
CON__P13645	646311	604408	627312	5.25942e+06	7852820	21298712
>sp|O22493|GSH1_SOLLC;>tr|G8XSL1|G8XSL1_SOLLC	577224	497175	830387	3.84544e+06	12231068	21873330
>tr|A0A0S4IJL0|A0A0S4IJL0_NICBE	1.25079e+06	1.40571e+06	2.13628e+06	2.86855e+06	16695816	24320522
CON__P35527	385652	354005	542275	6.24009e+06	15100376	31943440
>tr|K4CAJ2|K4CAJ2_SOLLC;>tr|K4CTN2|K4CTN2_SOLLC	9741.62	8128.11	15260.1	1.37446e+06	3.161e+06	33435760
CON__P04264	758482	805986	970876	7876587	11584436	33908628
>tr|A0A075EYQ1|A0A075EYQ1_TOBAC	4.01534e+06	3.66461e+06	6494138	7.36521e+06	23556452	34270136
CON__P00761	5.1352e+06	3.32477e+06	6.88197e+06	349241792	585777472	3971184384
>tr|A0A067YEL0|A0A067YEL0_TOBAC;>tr|F6N7C2|F6N7C2_TOBAC	117.232	76.0897	93.0457	Filtered	Filtered	Filtered
>tr|A0A068BIS3|A0A068BIS3_TOBAC	Filtered	2.47875	Filtered	Filtered	Filtered	Filtered
>tr|A0A068JIB0|A0A068JIB0_TOBAC	1655.99	3151.52	4161.62	8363.02	Filtered	Filtered
>sp|Q94KR9|IF1C_SOLLC;>tr|A0A075EYP9|A0A075EYP9_TOBAC	20.2192	37.5552	69.7906	Filtered	Filtered	Filtered
>tr|A0A075EZS4|A0A075EZS4_TOBAC;>tr|Q645M9|Q645M9_SOLLC	2202.05	2316.16	3453.72	14004.7	9224.75	Filtered
>tr|A0A075EZS9|A0A075EZS9_TOBAC	57.1631	Filtered	44.4898	Filtered	Filtered	Filtered
>tr|A0A075F1U0|A0A075F1U0_TOBAC	315.864	419.036	422.91	Filtered	Filtered	Filtered
>tr|A0A075F1U5|A0A075F1U5_TOBAC	2180.91	2052.15	1417.39	5086.48	10184.4	Filtered
>tr|A0A075M3U9|A0A075M3U9_NICTO;>tr|A0A075M5E6|A0A075M5E6_TOBAC	2542.16	3221.41	4761.12	81249.1	82871	Filtered
>tr|A0A076FNH2|A0A076FNH2_TOBAC	63.5193	70.1378	87.737	Filtered	Filtered	Filtered
>tr|A0A076KWG2|A0A076KWG2_TOBAC	4192.21	3463.19	4299.65	6535.29	9363.04	Filtered
>tr|A0A076KWG3|A0A076KWG3_TOBAC;>tr|Q7XJH9|Q7XJH9_SOLLC;>tr|Q9FVH1|Q9FVH1_SOLLC	Filtered	6.77431	Filtered	Filtered	Filtered	Filtered
>tr|A0A076KX89|A0A076KX89_TOBAC	1188.28	992.44	Filtered	1056.61	Filtered	Filtered
>tr|A0A076KXA6|A0A076KXA6_TOBAC	975.573	808.089	1244.92	Filtered	Filtered	Filtered
>tr|A0A076L1Z7|A0A076L1Z7_TOBAC	21484	17197.9	19706.3	20967.8	30395.8	Filtered
>tr|A0A076L2G1|A0A076L2G1_TOBAC;>tr|C0LIR4|C0LIR4_SOLLC	11532.9	67.5764	Filtered	257759	Filtered	Filtered
>tr|A0A077D0A9|A0A077D0A9_TOBAC;>tr|A9CM20|A9CM20_TOBAC	952.771	839.896	506.648	Filtered	Filtered	Filtered
>tr|A0A077DCK3|A0A077DCK3_TOBAC	47.7285	21.6291	30.1735	Filtered	Filtered	Filtered
>tr|A0A097BTV9|A0A097BTV9_TOBAC;>tr|K4C764|K4C764_SOLLC;>tr|K4DFR1|K4DFR1_SOLLC;>tr|Q84XV7|Q84XV7_SOLLC;>tr|Q84XW6|Q84XW6_SOLLC	435.87	450.666	465.873	12835.4	62444.7	Filtered
>sp|Q84LB6|SUCB_SOLLC;>tr|A0A097BTX5|A0A097BTX5_TOBAC;>tr|K4CAN4|K4CAN4_SOLLC	71.7408	84.7839	53.7726	Filtered	Filtered	Filtered
>tr|A0A097BTX9|A0A097BTX9_TOBAC	1907.98	2082.89	1949.38	15437.8	19709.1	Filtered
>tr|A0A097BTZ1|A0A097BTZ1_TOBAC	4765.23	5154.54	3414.75	3353.6	5504.86	Filtered
>sp|P26658|VSR_RSVT;>sp|Q01210|VSR_RSVM;>tr|A0A0A7W7E8|A0A0A7W7E8_9VIRU;>tr|A1EC36|A1EC36_9VIRU;>tr|A2I7L7|A2I7L7_9VIRU;>tr|A5X2H2|A5X2H2_9VIRU;>tr|B0EVU6|B0EVU6_9VIRU;>tr|B0EVU8|B0EVU8_9VIRU;>tr|B0EVU9|B0EVU9_9VIRU;>tr|B0EVV1|B0EVV1_9VIRU;>tr|B0EY09|B0EY09_9VIRU;>tr|B0EY10|B0EY10_9VIRU;>tr|B0EY11|B0EY11_9VIRU;>tr|B0EY12|B0EY12_9VIRU;>tr|B0EY14|B0EY14_9VIRU;>tr|B0EY16|B0EY16_9VIRU;>tr|B0EY19|B0EY…	104.812	118.217	Filtered	26362.5	19367.7	Filtered
>tr|A0A0A8K9V3|A0A0A8K9V3_NICBE	4080.85	4611.71	4678.41	21599.4	44743.4	Filtered
>tr|A0A0A8WHB3|A0A0A8WHB3_TOBAC;>tr|O09224|O09224_9SOLA	1322.1	1854.39	1832.72	22780.2	27357.7	Filtered
>tr|A0A0C4FST6|A0A0C4FST6_TOBAC;>tr|A0A0K0PU35|A0A0K0PU35_NICBE;>tr|A0A1B2YLI5|A0A1B2YLI5_NICAL;>tr|Q9MB66|Q9MB66_TOBAC	23.2209	16.7661	Filtered	3353.35	Filtered	Filtered
>sp|Q2MI89|YCF4_SOLLC;>tr|A0A0C5C9U0|A0A0C5C9U0_SOLLC;>tr|A0A140G1S6|A0A140G1S6_TOBAC;>tr|G3LV12|G3LV12_9SOLA	3206.28	3262.97	1573.3	10455.1	10748.2	Filtered
>sp|Q2MI68|RR11_SOLLC;>tr|A0A0C5C9V1|A0A0C5C9V1_SOLLC;>tr|A0A140G1V0|A0A140G1V0_TOBAC;>tr|G3LV36|G3LV36_9SOLA;>tr|K4ASV9|K4ASV9_SOLLC	2628.55	2543.63	2809.3	2979.83	Filtered	Filtered
>sp|Q2MIB4|ATPF_SOLLC;>tr|A0A0C5CEA0|A0A0C5CEA0_SOLLC;>tr|A0A0U1ZGX1|A0A0U1ZGX1_SOLLC;>tr|A0A140G1P8|A0A140G1P8_TOBAC;>tr|G3LUY2|G3LUY2_9SOLA;>tr|Q36600|Q36600_TOBAC	1970.32	1587.39	77.5116	54388.3	82255.5	Filtered
>sp|Q2MI98|RR4_SOLLC;>tr|A0A0C5CEC3|A0A0C5CEC3_SOLLC;>tr|A0A140G1R6|A0A140G1R6_TOBAC;>tr|G3LV01|G3LV01_9SOLA	1513.57	584.56	502.625	Filtered	Filtered	Filtered
>sp|Q2MI78|RR18_SOLLC;>tr|A0A0C5CED7|A0A0C5CED7_SOLLC;>tr|A0A140G1T9|A0A140G1T9_TOBAC;>tr|G3LV25|G3LV25_9SOLA	775.438	575.572	2852.46	Filtered	Filtered	Filtered
>sp|Q2MI72|PSBH_SOLLC;>tr|A0A0C5CEE1|A0A0C5CEE1_SOLLC;>tr|A0A140G1U6|A0A140G1U6_TOBAC;>tr|G3LV32|G3LV32_9SOLA	228.175	234.723	562.313	Filtered	Filtered	Filtered
>sp|Q2MI64|RK14_SOLLC;>tr|A0A0C5CEE6|A0A0C5CEE6_SOLLC;>tr|A0A140G1V3|A0A140G1V3_TOBAC;>tr|G3LV39|G3LV39_9SOLA	636.832	692.099	1887.34	4652.76	Filtered	Filtered
>sp|Q2MI60|RR19_SOLLC;>tr|A0A0C5CEF1|A0A0C5CEF1_SOLLC;>tr|A0A0U1ZGW9|A0A0U1ZGW9_SOLLC;>tr|A0A140G1V7|A0A140G1V7_TOBAC;>tr|G3LV44|G3LV44_9SOLA	101.207	107.802	311.716	Filtered	Filtered	Filtered
>sp|Q2MIA2|RR14_SOLLC;>tr|A0A0C5CHD2|A0A0C5CHD2_SOLLC;>tr|A0A140G1R1|A0A140G1R1_TOBAC;>tr|G3LUZ6|G3LUZ6_9SOLA;>tr|Q2UVD5|Q2UVD5_NICGU;>tr|Q7YJ23|Q7YJ23_NICTO	255.559	150.051	292.435	Filtered	Filtered	Filtered
>sp|Q2MI97|NDHJ_SOLLC;>tr|A0A0C5CHE1|A0A0C5CHE1_SOLLC;>tr|A0A140G1R8|A0A140G1R8_TOBAC;>tr|G3LV03|G3LV03_9SOLA	122.155	143.92	236.83	Filtered	Filtered	Filtered
>sp|P27065|RBL_SOLLC;>tr|A0A0C5CHE6|A0A0C5CHE6_SOLLC	27.7243	Filtered	Filtered	Filtered	Filtered	Filtered
>sp|Q2MI65|RR8_SOLLC;>tr|A0A0C5CHG4|A0A0C5CHG4_SOLLC;>tr|A0A140G1V2|A0A140G1V2_TOBAC;>tr|G3LV38|G3LV38_9SOLA	5203.41	5861.44	5543.23	10234.7	12127.3	Filtered
>sp|Q2MI69|RPOA_SOLLC;>tr|A0A0C5CUT9|A0A0C5CUT9_SOLLC;>tr|A0A140G1U9|A0A140G1U9_TOBAC;>tr|G3LV35|G3LV35_9SOLA;>tr|K4ASV8|K4ASV8_SOLLC	201.287	214.089	285.531	Filtered	Filtered	Filtered
>sp|Q2MI63|RK16_SOLLC;>tr|A0A0C5CUU1|A0A0C5CUU1_SOLLC;>tr|A0A140G1V4|A0A140G1V4_TOBAC;>tr|C6L8P4|C6L8P4_SOLLC;>tr|G3LV40|G3LV40_9SOLA;>tr|K4ASW0|K4ASW0_SOLLC	441.788	372.082	222.886	Filtered	Filtered	Filtered
>sp|Q2MI54|RR7_SOLLC;>tr|A0A0C5CUU8|A0A0C5CUU8_SOLLC;>tr|A0A140G1W2|A0A140G1W2_TOBAC;>tr|G3LV53|G3LV53_9SOLA;>tr|K4CT06|K4CT06_SOLLC	2218.85	1897.06	1925.93	32486.2	11157.2	Filtered
>tr|A0A0G2SJG0|A0A0G2SJG0_SOLLC;>tr|K4BU70|K4BU70_SOLLC	249.65	265.723	Filtered	Filtered	Filtered	Filtered
>tr|A0A0H3U3I7|A0A0H3U3I7_TOBAC	164.323	169.252	286.669	Filtered	Filtered	Filtered
>tr|A0A0K0PY61|A0A0K0PY61_NICBE	642.363	2105.08	254.397	45738.1	46206.3	Filtered
>tr|A0A0K1D9E3|A0A0K1D9E3_9SOLA;>tr|A0A0K1D9E6|A0A0K1D9E6_NICPA;>tr|A0A0K1D9E9|A0A0K1D9E9_NICGL;>tr|A0A0K1DA79|A0A0K1DA79_NICAT	645.356	526.656	898.115	Filtered	Filtered	Filtered
>sp|Q2MI71|CYB6_SOLLC;>tr|A0A0U1ZGW4|A0A0U1ZGW4_SOLLC;>tr|A0A140G1U7|A0A140G1U7_TOBAC;>tr|G3LV33|G3LV33_9SOLA;>tr|K4ASV5|K4ASV5_SOLLC	875.107	1833.09	739.611	5520.09	17458.5	Filtered
>tr|A0A140G1R4|A0A140G1R4_TOBAC;>tr|G3LUZ9|G3LUZ9_9SOLA	Filtered	7.51735	5.66546	Filtered	Filtered	Filtered
>tr|A0A140G1R8|A0A140G1R8_TOBAC;>tr|G3LV03|G3LV03_9SOLA	344.367	446.911	366.709	Filtered	Filtered	Filtered
>tr|A0A140G1S1|A0A140G1S1_TOBAC;>tr|G3LV06|G3LV06_9SOLA	3026.72	3336.02	3680.06	50307	101265	Filtered
>tr|A0A140G1S4|A0A140G1S4_TOBAC;>tr|G3LV09|G3LV09_9SOLA	1281.99	13511.3	21361	15343.9	18391.3	Filtered
>tr|A0A140G1T8|A0A140G1T8_TOBAC;>tr|G3LV24|G3LV24_9SOLA	281.213	255.283	166.117	Filtered	Filtered	Filtered
>tr|A0A140G1U2|A0A140G1U2_TOBAC;>tr|G3LV28|G3LV28_9SOLA	778.066	370.47	612.818	Filtered	Filtered	Filtered
>tr|A0A140G1V5|A0A140G1V5_TOBAC;>tr|G3LV42|G3LV42_9SOLA	9519.11	11233.1	11732.7	13136.8	23386.6	Filtered
>tr|A0A140G1X5|A0A140G1X5_TOBAC;>tr|G3LV68|G3LV68_9SOLA	258.352	289.756	407.343	Filtered	Filtered	Filtered
>tr|A0A140G1X6|A0A140G1X6_TOBAC;>tr|G3LV69|G3LV69_9SOLA	475.574	417.471	1128	Filtered	Filtered	Filtered
>tr|A0A140G1Y4|A0A140G1Y4_TOBAC;>tr|G3LV45|G3LV45_9SOLA	3553.18	3279.99	4273.86	2818.19	Filtered	Filtered
>tr|A0A172WC23|A0A172WC23_NICBE	1589.7	1314.45	576.865	8776.52	25890.6	Filtered
>tr|A0A172WC56|A0A172WC56_NICBE	611.051	268.687	441.354	214283	Filtered	Filtered
>tr|A0A173FEI6|A0A173FEI6_NICBE	54.941	59.3786	36.1142	14749.3	Filtered	Filtered
>tr|A0A1B1SPW7|A0A1B1SPW7_TOBAC;>tr|K4BSH6|K4BSH6_SOLLC	56.539	70.0356	125.848	Filtered	Filtered	Filtered
>tr|A1BQW6|A1BQW6_NICAT	14773.4	13515.4	19181.2	1152.71	Filtered	Filtered
>tr|A1Y9I8|A1Y9I8_TOBAC	329.646	309.67	431.859	Filtered	Filtered	Filtered
>sp|P62980|RS27A_SOLLC;>tr|A3FMH5|A3FMH5_SOLLC;>tr|B6A8D0|B6A8D0_TOBAC;>tr|B8R518|B8R518_NICBE;>tr|B8R519|B8R519_NICBE;>tr|C7ENV4|C7ENV4_TOBAC;>tr|K4AVQ8|K4AVQ8_SOLLC;>tr|K4B017|K4B017_SOLLC;>tr|K4C608|K4C608_SOLLC;>tr|K4CH96|K4CH96_SOLLC;>tr|K4CIZ3|K4CIZ3_SOLLC;>tr|K4CX88|K4CX88_SOLLC;>tr|K4CXH9|K4CXH9_SOLLC;>tr|K4D4I0|K4D4I0_SOLLC;>tr|K4DHR7|K4DHR7_SOLLC;>tr|K4DHS4|K4DHS4_SOLLC;>tr|O24122|O2412…	801.507	410.782	1223.48	10087.8	Filtered	Filtered
>tr|A4D0J8|A4D0J8_NICBE	12480.2	15196.5	23435.2	4778.67	Filtered	Filtered
>tr|A4D0J9|A4D0J9_NICBE	5050.15	7013.93	5519.04	1403.37	7022.3	Filtered
>tr|A4D0K0|A4D0K0_NICBE	88.2219	Filtered	Filtered	1900.19	Filtered	Filtered
>tr|A4LA76|A4LA76_NICAT;>tr|Q40130|Q40130_SOLLC;>tr|Q9LEG5|Q9LEG5_SOLLC	1510.87	1718.2	2444.58	Filtered	Filtered	Filtered
>sp|P93841|ISPE_SOLLC;>tr|A4USB3|A4USB3_NICBE;>tr|K4AT97|K4AT97_SOLLC;>tr|X5D776|X5D776_TOBAC	569.961	519.953	861.295	Filtered	Filtered	Filtered
>tr|A7U629|A7U629_TOBAC	8867.99	6919.1	12866.5	44197	138068	Filtered
>tr|A7U630|A7U630_TOBAC	497.466	347.808	867.317	Filtered	Filtered	Filtered
>tr|A7WPL0|A7WPL0_TOBAC	83.6296	67.2275	46.0167	Filtered	Filtered	Filtered
>tr|A7XZB8|A7XZB8_NICBE	2236.98	2505.36	2895.35	7525.13	Filtered	Filtered
>tr|A8UDS7|A8UDS7_TOBAC	267.62	271.313	595.234	Filtered	Filtered	Filtered
>tr|A8UDS9|A8UDS9_TOBAC	91.2678	64.1462	26.5774	Filtered	Filtered	Filtered
>tr|A9CM21|A9CM21_TOBAC;>tr|K4ATR9|K4ATR9_SOLLC	54.045	108.072	29.6947	Filtered	Filtered	Filtered
>tr|A9CM21|A9CM21_TOBAC	43.5348	77.1509	15.1561	Filtered	Filtered	Filtered
>tr|A9CM21|A9CM21_TOBAC;>tr|K4ATR9|K4ATR9_SOLLC	64.5551	138.993	44.2333	Filtered	Filtered	Filtered
>tr|A9CM22|A9CM22_TOBAC	483.796	452.774	661.243	4345.13	7248.8	Filtered
>tr|A9LRT7|A9LRT7_SOLLC;>tr|C6K8M2|C6K8M2_SOLLC;>tr|D7NJ40|D7NJ40_SOLLC;>tr|P93355|P93355_TOBAC;>tr|Q078Z5|Q078Z5_NICLS;>tr|Q9AVG7|Q9AVG7_TOBAC;>tr|Q9AVG8|Q9AVG8_TOBAC	467.26	401.809	653.987	Filtered	Filtered	Filtered
>tr|A9YTW3|A9YTW3_TOBAC;>tr|A9YTW4|A9YTW4_TOBAC	1723.66	1783.23	1596.94	8005.06	22019.1	Filtered
>tr|A9YTW5|A9YTW5_TOBAC	948.533	452.929	Filtered	986.199	Filtered	Filtered
>sp|Q10712|AMPL1_SOLLC;>tr|K4DC90|K4DC90_SOLLC;>tr|O24022|O24022_SOLLC	231.011	219.261	224.625	Filtered	Filtered	Filtered
>sp|P37215|AROF_SOLLC;>sp|P37216|AROG_SOLLC;>tr|H9C956|H9C956_NICBE;>tr|K4BTY6|K4BTY6_SOLLC;>tr|K4D5G8|K4D5G8_SOLLC	289.833	302.594	497.009	Filtered	Filtered	Filtered
>tr|B1Q3F7|B1Q3F7_SOLLC	Filtered	7.75716	Filtered	Filtered	Filtered	Filtered
>tr|B2C7Y6|B2C7Y6_NICBE;>tr|Q45TE3|Q45TE3_TOBAC;>tr|Q9MBD6|Q9MBD6_TOBAC;>tr|Q9SLV7|Q9SLV7_TOBAC	519.937	416.891	Filtered	Filtered	Filtered	Filtered
>tr|B3F8G6|B3F8G6_NICLS	2462.73	2627.07	3426.9	18544.5	4961.83	Filtered
>tr|B3F8G9|B3F8G9_NICLS;>tr|G0T511|G0T511_NICBE;>tr|M9Z760|M9Z760_TOBAC;>tr|Q9SPL9|Q9SPL9_TOBAC	2280.27	2321.05	2689.63	2573.64	Filtered	Filtered
>tr|B6RFK8|B6RFK8_NICBE	419.201	371.999	643.952	Filtered	Filtered	Filtered
>sp|P62980|RS27A_SOLLC;>tr|A3FMH5|A3FMH5_SOLLC;>tr|B6A8D0|B6A8D0_TOBAC;>tr|B8R518|B8R518_NICBE;>tr|B8R519|B8R519_NICBE;>tr|C7ENV4|C7ENV4_TOBAC;>tr|K4AVQ8|K4AVQ8_SOLLC;>tr|K4B017|K4B017_SOLLC;>tr|K4C608|K4C608_SOLLC;>tr|K4CH96|K4CH96_SOLLC;>tr|K4CIZ3|K4CIZ3_SOLLC;>tr|K4CX88|K4CX88_SOLLC;>tr|K4CXH9|K4CXH9_SOLLC;>tr|K4D4I0|K4D4I0_SOLLC;>tr|K4DHR7|K4DHR7_SOLLC;>tr|K4DHS4|K4DHS4_SOLLC;>tr|O24122|O2412…	801.507	811.022	1223.48	10087.8	Filtered	Filtered
>tr|B8YGQ9|B8YGQ9_SOLLC;>tr|K4C2F3|K4C2F3_SOLLC;>tr|K4D5T1|K4D5T1_SOLLC;>tr|Q1G0W3|Q1G0W3_SOLLC;>tr|Q4VDN7|Q4VDN7_SOLLC;>tr|Q4VDN8|Q4VDN8_SOLLC	1940.16	1832.98	2592.19	2385.71	Filtered	Filtered
>tr|B9A6I8|B9A6I8_TOBAC	36.9844	41.8401	67.3093	Filtered	Filtered	Filtered
>tr|B9TU32|B9TU32_SOLLC;>tr|K4C390|K4C390_SOLLC	971.75	367.735	739.215	Filtered	Filtered	Filtered
>sp|P49118|BIP_SOLLC;>tr|K4CPS8|K4CPS8_SOLLC	Filtered	353.518	398.439	Filtered	Filtered	Filtered
>tr|C0JT31|C0JT31_NICBE;>tr|S5ZWC3|S5ZWC3_NICAT	1615.71	2001.53	1840.33	2853.66	Filtered	Filtered
>tr|C0KZ34|C0KZ34_SOLLC;>tr|J7G1T0|J7G1T0_TOBAC;>tr|Q8H763|Q8H763_SOLLC	671.766	537.873	810.743	1842.93	Filtered	Filtered
>tr|C0L093|C0L093_TOBAC	1351.94	1230.96	1380.31	Filtered	Filtered	Filtered
>sp|P26300|ENO_SOLLC;>tr|C5J0G6|C5J0G6_TOBAC;>tr|K4D3Y9|K4D3Y9_SOLLC;>tr|Q9SWV5|Q9SWV5_SOLLC	60.6448	40.6451	40.4888	Filtered	Filtered	Filtered
>tr|C9DFB6|C9DFB6_NICBE	2571.91	2352.51	4128.86	4471.01	Filtered	Filtered
>tr|C9E9W2|C9E9W2_NICBE;>tr|K4BWE4|K4BWE4_SOLLC	86.7126	99.2556	31.8018	Filtered	Filtered	Filtered
>sp|Q9XHH3|CATA2_SOLLC;>tr|K4BAE6|K4BAE6_SOLLC;>tr|L0SQ20|L0SQ20_TOBAC;>tr|L0SS91|L0SS91_TOBAC;>tr|O24511|O24511_TOBAC	2986.68	2487.5	4619.97	11796.1	51270.6	Filtered
>sp|P10708|CB12_SOLLC	560.707	570.739	666.304	527.217	Filtered	Filtered
>sp|P27522|CB13_SOLLC;>tr|K4CXU8|K4CXU8_SOLLC	1952.2	1529.01	2337.38	467282	299067	Filtered
>sp|P07369|CB2G_SOLLC	5058.4	4968.69	6416.27	19098.5	11655.9	Filtered
>sp|P31541|CLPAA_SOLLC	701.122	796.317	820.462	Filtered	Filtered	Filtered
>sp|P31542|CLPAB_SOLLC;>tr|K4DF00|K4DF00_SOLLC	7540.36	8272.95	11731	49978.6	250018	Filtered
CON__P00711	303.379	300.447	Filtered	1.37933	2.71753	Filtered
CON__P02666	819.731	3010.67	7362.96	Filtered	Filtered	Filtered
CON__P02668	373.867	245.618	604.68	Filtered	Filtered	Filtered
CON__P02754	164.621	89.2862	71.7762	Filtered	Filtered	Filtered
CON__P78386;CON__Q61726	3750.07	4957.26	145.566	2567.71	Filtered	Filtered
CON__Q29443;CON__Q0IIK2	75.0315	61.979	45.0293	Filtered	Filtered	Filtered
CON__Q3SZR3	21.9901	29.2408	25.7221	Filtered	Filtered	Filtered
CON__Q6KB66-1	212.793	198.394	161.302	1742.66	Filtered	Filtered
>tr|D3J5I7|D3J5I7_SOLLC;>tr|Q9M437|Q9M437_TOBAC;>tr|Q9XG68|Q9XG68_TOBAC	941.147	898.21	1453.03	Filtered	Filtered	Filtered
>tr|D6PZY8|D6PZY8_TOBAC;>tr|J7FXE0|J7FXE0_NICAL;>tr|J7FXE4|J7FXE4_9SOLA;>tr|J7FYT8|J7FYT8_NICGL;>tr|J7G1D7|J7G1D7_NICAC;>tr|J7G1E1|J7G1E1_NICPL;>tr|J7G3I0|J7G3I0_NICCL;>tr|J7G3I4|J7G3I4_NICRU;>tr|J7G5V4|J7G5V4_9SOLA;>tr|O23793|O23793_NICSY	456.593	372.103	602.657	1569.43	Filtered	Filtered
>tr|D9IWN9|D9IWN9_NICBE;>tr|K4CRL1|K4CRL1_SOLLC	903.533	771.067	Filtered	Filtered	Filtered	Filtered
>tr|E5L8B5|E5L8B5_TOBAC	3606.28	2856.44	7488.09	26795	110045	Filtered
>tr|E5L8B6|E5L8B6_TOBAC	1554	1305.4	1994.94	Filtered	Filtered	Filtered
>tr|E5LBC4|E5LBC4_SOLLC	146.221	158.137	266.837	Filtered	Filtered	Filtered
>tr|E9N732|E9N732_TOBAC;>tr|E9N733|E9N733_TOBAC	646.783	589.702	441.689	Filtered	Filtered	Filtered
>sp|P26300|ENO_SOLLC;>tr|C5J0G6|C5J0G6_TOBAC;>tr|K4D3Y9|K4D3Y9_SOLLC;>tr|Q9SWV5|Q9SWV5_SOLLC	60.6448	63.0557	40.4888	Filtered	Filtered	Filtered
>sp|K4BW79|ENOX_SOLLC	1986.1	1918.67	2298.22	1415.95	Filtered	Filtered
>tr|F8WQS2|F8WQS2_NICBE	142.378	140.454	48.1065	Filtered	Filtered	Filtered
>tr|B3F8G9|B3F8G9_NICLS;>tr|G0T511|G0T511_NICBE;>tr|M9Z760|M9Z760_TOBAC;>tr|Q9SPL9|Q9SPL9_TOBAC	1779.72	1789.58	2008.82	2573.64	Filtered	Filtered
>tr|G3LV04|G3LV04_9SOLA	112.015	128.233	166.748	Filtered	Filtered	Filtered
>tr|G3LV08|G3LV08_9SOLA	71.3013	147.704	Filtered	Filtered	Filtered	Filtered
>sp|Q2MI60|RR19_SOLLC;>tr|A0A0C5CEF1|A0A0C5CEF1_SOLLC;>tr|A0A0U1ZGW9|A0A0U1ZGW9_SOLLC;>tr|A0A140G1V7|A0A140G1V7_TOBAC;>tr|G3LV44|G3LV44_9SOLA;>tr|Q36592|Q36592_9SOLA;>tr|Q36781|Q36781_SOLLC	101.207	107.802	311.716	Filtered	Filtered	Filtered
>tr|G8D593|G8D593_SOLLC	608.243	429.262	1542.06	6084.87	10098	Filtered
>sp|O22493|GSH1_SOLLC;>tr|G8XSL1|G8XSL1_SOLLC	Filtered	1638.85	1542.05	Filtered	Filtered	Filtered
>tr|G8Z261|G8Z261_SOLLC	3293.64	4395.21	4166.32	13547.3	14164.4	Filtered
>tr|H9CCH7|H9CCH7_TOBAC	1609.54	1610.97	3365.09	20020.3	61033.8	Filtered
>tr|H9CCI2|H9CCI2_TOBAC	811.51	887.066	613.442	Filtered	Filtered	Filtered
>sp|K4CF70|HPL_SOLLC;>tr|Q93YF8|Q93YF8_NICAT;>tr|Q9XGI8|Q9XGI8_SOLLC	95.4083	126.245	79.2652	Filtered	Filtered	Filtered
>tr|I0B7J2|I0B7J2_NICBE;>tr|Q58H58|Q58H58_NICBE	815.024	1072.49	329.463	79311.2	Filtered	Filtered
>tr|I0B7J5|I0B7J5_NICBE;>tr|Q58H59|Q58H59_NICBE	769.215	1505.72	1413.21	25304.8	91986.3	Filtered
>tr|J7ES67|J7ES67_NICBE;>tr|O49912|O49912_TOBAC;>tr|Q1KYS7|Q1KYS7_TOBAC;>tr|R4JDV1|R4JDV1_TOBAC	127.234	104.825	Filtered	Filtered	Filtered	Filtered
>tr|J7EYL4|J7EYL4_NICBE	4943.98	4642.2	5363.99	7887.29	8928.97	Filtered
>tr|D6PZY8|D6PZY8_TOBAC;>tr|J7FXE0|J7FXE0_NICAL;>tr|J7FXE4|J7FXE4_9SOLA;>tr|J7FYT8|J7FYT8_NICGL;>tr|J7G1D7|J7G1D7_NICAC;>tr|J7G1E1|J7G1E1_NICPL;>tr|J7G3I0|J7G3I0_NICCL;>tr|J7G3I4|J7G3I4_NICRU;>tr|J7G5V4|J7G5V4_9SOLA;>tr|O23793|O23793_NICSY	316.131	267.899	412.673	1569.43	Filtered	Filtered
>tr|C0KZ34|C0KZ34_SOLLC;>tr|J7G1T0|J7G1T0_TOBAC;>tr|Q8H763|Q8H763_SOLLC	458.679	368.121	552.93	1842.93	Filtered	Filtered
>tr|J7G1T0|J7G1T0_TOBAC	32.5062	28.6162	37.3058	Filtered	Filtered	Filtered
>tr|J7FXE4|J7FXE4_9SOLA;>tr|J7FYT8|J7FYT8_NICGL;>tr|J7G3I0|J7G3I0_NICCL;>tr|J7G3I4|J7G3I4_NICRU;>tr|J7G5V4|J7G5V4_9SOLA	35.2077	59.4907	32.7048	Filtered	Filtered	Filtered
>tr|K0I7G7|K0I7G7_TOBAC;>tr|Q8RVF8|Q8RVF8_TOBAC	2719.93	3142.3	3892.31	26204.4	Filtered	Filtered
>tr|K4AS92|K4AS92_SOLLC	281.377	260.717	130.021	Filtered	Filtered	Filtered
>tr|K4ASJ9|K4ASJ9_SOLLC	169.207	149.984	135.266	Filtered	Filtered	Filtered
>tr|K4ASX2|K4ASX2_SOLLC	686.754	577.021	812.352	Filtered	Filtered	Filtered
>tr|K4ASZ2|K4ASZ2_SOLLC	328.277	219.846	457.166	Filtered	Filtered	Filtered
>tr|K4AT06|K4AT06_SOLLC;>tr|K4C845|K4C845_SOLLC	Filtered	425.59	Filtered	5169.66	7524.24	Filtered
>tr|K4AT88|K4AT88_SOLLC	128.426	159.687	220.738	Filtered	Filtered	Filtered
>tr|K4ATJ4|K4ATJ4_SOLLC	12443.2	12139.4	15216.9	25889.6	16364	Filtered
>tr|K4AWX8|K4AWX8_SOLLC	488.261	458.649	62.394	Filtered	Filtered	Filtered
>tr|K4AXG8|K4AXG8_SOLLC	183.31	242.099	43.6992	Filtered	Filtered	Filtered
>tr|K4AXJ0|K4AXJ0_SOLLC	601.775	541.538	908.9	Filtered	Filtered	Filtered
>tr|K4AXM7|K4AXM7_SOLLC	1667.81	1435.84	3492.43	28009.5	121693	Filtered
>tr|K4AXX7|K4AXX7_SOLLC	572.53	563.074	711.817	Filtered	Filtered	Filtered
>tr|K4AY97|K4AY97_SOLLC	1531.84	1350.78	2503.36	31326.8	49221.5	Filtered
>tr|K4AYA0|K4AYA0_SOLLC;>tr|K4CFS8|K4CFS8_SOLLC;>tr|K4D925|K4D925_SOLLC;>tr|K4D930|K4D930_SOLLC;>tr|P93767|P93767_SOLLC	111.58	198.728	189.841	Filtered	Filtered	Filtered
>tr|K4AYG3|K4AYG3_SOLLC	16648.2	18724.3	20504.6	11940.8	15959.9	Filtered
>tr|K4AYG5|K4AYG5_SOLLC	139.357	170.321	197.916	Filtered	Filtered	Filtered
>tr|K4AYQ1|K4AYQ1_SOLLC	25.106	32.7474	12.5779	Filtered	Filtered	Filtered
>tr|K4AZT2|K4AZT2_SOLLC	153.054	174.484	263.291	Filtered	Filtered	Filtered
>tr|K4B033|K4B033_SOLLC	138.091	151.474	Filtered	6533.53	18986.6	Filtered
>tr|K4B075|K4B075_SOLLC	657.416	613.371	1207.2	Filtered	Filtered	Filtered
>tr|K4B0D3|K4B0D3_SOLLC	1005.88	821.299	2436.75	4391.78	32285.7	Filtered
>tr|K4B0H8|K4B0H8_SOLLC	147.825	186.985	383.295	Filtered	Filtered	Filtered
>tr|K4B0I7|K4B0I7_SOLLC	Filtered	Filtered	49.5382	Filtered	Filtered	Filtered
>tr|K4B0U8|K4B0U8_SOLLC	139.238	74.7476	232.888	Filtered	Filtered	Filtered
>tr|K4B170|K4B170_SOLLC	2592.63	2797.46	1788.21	1655.98	Filtered	Filtered
>tr|K4B196|K4B196_SOLLC	6025.89	5353.9	8240.65	4831.21	7028.48	Filtered
>tr|K4B1K8|K4B1K8_SOLLC	592.939	534.461	1145.07	Filtered	Filtered	Filtered
>tr|K4B207|K4B207_SOLLC	80.0124	75.9868	102.853	Filtered	Filtered	Filtered
>tr|K4B212|K4B212_SOLLC	22.5351	29.8938	Filtered	Filtered	Filtered	Filtered
>tr|K4B276|K4B276_SOLLC	467.321	515.064	803.888	55535.3	Filtered	Filtered
>tr|K4B2A4|K4B2A4_SOLLC	1295.66	1166.06	1419.36	Filtered	4346.56	Filtered
>tr|K4B2B2|K4B2B2_SOLLC	996.799	1019.38	2042.17	Filtered	Filtered	Filtered
>tr|K4B2H7|K4B2H7_SOLLC	395.037	410.958	823.522	390.165	Filtered	Filtered
>tr|K4B2I9|K4B2I9_SOLLC;>tr|K4B2J4|K4B2J4_SOLLC	454.448	397.961	580.212	3490.47	13497.4	Filtered
>tr|K4B2I9|K4B2I9_SOLLC	640.227	589.68	820.187	Filtered	Filtered	Filtered
>tr|K4B2I9|K4B2I9_SOLLC;>tr|K4B2J4|K4B2J4_SOLLC	361.558	302.102	460.225	3490.47	13497.4	Filtered
>tr|K4B2L1|K4B2L1_SOLLC	7058.31	6588.66	11640.3	5449.78	6230.09	Filtered
>tr|K4B375|K4B375_SOLLC	4307.61	3973.38	4519.22	1714.85	3496.46	Filtered
>tr|K4B378|K4B378_SOLLC	6260.53	6407.78	7874.17	5638.93	7220.79	Filtered
>tr|K4B3J8|K4B3J8_SOLLC	1954.45	1589.7	1566.81	Filtered	Filtered	Filtered
>tr|K4B3X5|K4B3X5_SOLLC	781.779	765.972	1705.68	Filtered	Filtered	Filtered
>tr|K4B413|K4B413_SOLLC;>tr|Q09Y77|Q09Y77_SOLLC	335.844	279.285	420.039	Filtered	Filtered	Filtered
>tr|K4B425|K4B425_SOLLC	2084.44	2196.75	3265.21	7827.26	Filtered	Filtered
>tr|K4B461|K4B461_SOLLC	69.3757	71.8501	66.1839	Filtered	Filtered	Filtered
>tr|K4B467|K4B467_SOLLC	5634.92	6481.83	8435.77	31746.9	52102.5	Filtered
>tr|K4B553|K4B553_SOLLC	796.3	638.513	609.987	287.934	Filtered	Filtered
>tr|K4B5I0|K4B5I0_SOLLC	23015.9	24563.1	35487.2	Filtered	Filtered	Filtered
>tr|K4B5Z5|K4B5Z5_SOLLC	218.811	292.615	359.202	2332.81	6410.4	Filtered
>tr|K4B6N0|K4B6N0_SOLLC	694.101	686.532	1201.75	Filtered	Filtered	Filtered
>tr|K4B6T0|K4B6T0_SOLLC	4614.76	4103.45	3713.07	3578.17	10379.5	Filtered
>tr|K4B778|K4B778_SOLLC	136.165	199.018	106.473	Filtered	Filtered	Filtered
>tr|K4B858|K4B858_SOLLC	238.802	260.871	273.222	Filtered	Filtered	Filtered
>tr|K4B860|K4B860_SOLLC	1009.58	1048.84	2702.22	4079.02	Filtered	Filtered
>tr|K4B8G4|K4B8G4_SOLLC	2882.32	2653.64	2927.49	Filtered	4747.51	Filtered
>tr|K4B9J8|K4B9J8_SOLLC	77.9112	279.555	Filtered	Filtered	Filtered	Filtered
>tr|K4B9V1|K4B9V1_SOLLC	1413.79	1318.97	904.912	Filtered	Filtered	Filtered
>tr|K4BAF3|K4BAF3_SOLLC	107.706	92.5706	119.419	Filtered	Filtered	Filtered
>tr|K4BBI0|K4BBI0_SOLLC;>tr|Q0ZII1|Q0ZII1_NICPL	1579.2	1373.83	2042.89	Filtered	526.388	Filtered
>tr|K4BBZ1|K4BBZ1_SOLLC	779.402	771.163	1331.68	Filtered	Filtered	Filtered
>tr|K4BC16|K4BC16_SOLLC;>tr|Q4LDR0|Q4LDR0_SOLLC	2338.86	2171.23	2348.57	2987.23	Filtered	Filtered
>tr|K4BC34|K4BC34_SOLLC;>tr|Q941H9|Q941H9_TOBAC	101.572	86.3539	179.621	Filtered	Filtered	Filtered
>tr|K4BCS6|K4BCS6_SOLLC	231.626	265.231	Filtered	Filtered	Filtered	Filtered
>tr|K4BCU7|K4BCU7_SOLLC;>tr|Q6VWJ5|Q6VWJ5_SOLLC	1908.51	1635.24	1865.37	Filtered	Filtered	Filtered
>tr|K4BCV6|K4BCV6_SOLLC	1274.88	1137.65	3071.29	Filtered	Filtered	Filtered
>tr|K4BDB3|K4BDB3_SOLLC	3806.66	4002.66	4290.03	1257.31	Filtered	Filtered
>tr|K4BDP2|K4BDP2_SOLLC	3734.46	4601.03	4043.05	57181.4	144090	Filtered
>tr|K4BDU3|K4BDU3_SOLLC	2130.74	1580.22	1665.44	Filtered	Filtered	Filtered
>tr|K4BDV0|K4BDV0_SOLLC	954.07	737.612	1598.2	Filtered	Filtered	Filtered
>tr|K4BDZ7|K4BDZ7_SOLLC	1644.61	1397.29	2315.56	10230.7	25735	Filtered
>tr|K4BE00|K4BE00_SOLLC;>tr|K4BE01|K4BE01_SOLLC	387.642	597.116	454.705	Filtered	Filtered	Filtered
>tr|K4BEB0|K4BEB0_SOLLC	3439.78	3466.46	4275	Filtered	Filtered	Filtered
>tr|K4BF13|K4BF13_SOLLC	83.6894	Filtered	180.458	Filtered	Filtered	Filtered
>tr|K4BFT9|K4BFT9_SOLLC	806.336	694.129	618.009	Filtered	Filtered	Filtered
>tr|K4BGM2|K4BGM2_SOLLC	349.833	281.862	507.407	2523.06	Filtered	Filtered
>tr|K4BH28|K4BH28_SOLLC	158.633	118.47	352.375	Filtered	Filtered	Filtered
>tr|K4BHA1|K4BHA1_SOLLC	5357.12	5530.18	5201.43	6043.77	15844.2	Filtered
>tr|K4BHQ8|K4BHQ8_SOLLC	97.1504	102.821	71.0915	Filtered	Filtered	Filtered
>tr|K4BHR9|K4BHR9_SOLLC;>tr|K4D4E6|K4D4E6_SOLLC	867.116	756.404	627.093	Filtered	19066.2	Filtered
>tr|K4BI65|K4BI65_SOLLC	7188.39	6523.33	8973.11	28921.7	59107.5	Filtered
>tr|K4BI85|K4BI85_SOLLC;>tr|Q1L5W2|Q1L5W2_NICLS	90.7625	40.7221	343.486	Filtered	Filtered	Filtered
>tr|K4BJA3|K4BJA3_SOLLC	6781.42	7116.84	8281.51	43511.1	44703	Filtered
>tr|K4BJL2|K4BJL2_SOLLC;>tr|K4C8W7|K4C8W7_SOLLC	337.394	350.182	467.198	Filtered	Filtered	Filtered
>tr|K4BJV9|K4BJV9_SOLLC	1240.32	1223.53	2339.15	201148	Filtered	Filtered
>tr|K4BJY3|K4BJY3_SOLLC;>tr|K4BYL6|K4BYL6_SOLLC	60.8534	52.1395	Filtered	Filtered	Filtered	Filtered
>tr|K4BK24|K4BK24_SOLLC	13491.4	9828.68	10865.5	2837.87	3041.3	Filtered
>tr|K4BK46|K4BK46_SOLLC	80.63	82.7777	73.0345	Filtered	Filtered	Filtered
>tr|K4BKH7|K4BKH7_SOLLC	754.429	798.363	2536.85	Filtered	Filtered	Filtered
>tr|K4BKV2|K4BKV2_SOLLC	388.223	287.988	325.319	Filtered	Filtered	Filtered
>tr|K4BKZ5|K4BKZ5_SOLLC	7738.39	7154.12	14543.4	17649.1	60501.5	Filtered
>tr|K4BL65|K4BL65_SOLLC;>tr|Q8L6J8|Q8L6J8_TOBAC	701.271	478.741	305.578	Filtered	Filtered	Filtered
>tr|K4BL92|K4BL92_SOLLC;>tr|Q7M1K8|Q7M1K8_SOLLC;>tr|Q7M1K9|Q7M1K9_SOLLC	2204.98	1763.92	4350.25	45824.8	82470	Filtered
>tr|K4BLB3|K4BLB3_SOLLC	206.564	435.637	1655.89	Filtered	Filtered	Filtered
>tr|K4BLP5|K4BLP5_SOLLC	951.623	736.201	1128.69	Filtered	Filtered	Filtered
>tr|K4BLX5|K4BLX5_SOLLC;>tr|Q9MUE2|Q9MUE2_TOBAC	2218.56	2567.65	2895.66	7157.19	53326.1	Filtered
>tr|K4BM85|K4BM85_SOLLC;>tr|K4C882|K4C882_SOLLC	Filtered	Filtered	Filtered	120226	119640	Filtered
>tr|K4BMY9|K4BMY9_SOLLC;>tr|K4C715|K4C715_SOLLC	151.985	114.154	41.0668	Filtered	Filtered	Filtered
>tr|K4BP15|K4BP15_SOLLC;>tr|K4CJJ4|K4CJJ4_SOLLC	344.03	268.001	832.063	Filtered	Filtered	Filtered
>tr|K4BP59|K4BP59_SOLLC	243.989	Filtered	Filtered	757.727	1704.4	Filtered
>tr|K4BPB0|K4BPB0_SOLLC	2088.67	2523.98	2333.7	Filtered	Filtered	Filtered
>tr|K4BQ07|K4BQ07_SOLLC	123.004	591.126	887.8	Filtered	Filtered	Filtered
>tr|K4BQ51|K4BQ51_SOLLC	405.713	378.789	614.716	Filtered	Filtered	Filtered
>tr|K4BSK7|K4BSK7_SOLLC	326.469	327.188	557.731	Filtered	Filtered	Filtered
>tr|K4BSZ1|K4BSZ1_SOLLC	323.924	280.238	548.623	Filtered	Filtered	Filtered
>tr|K4BT02|K4BT02_SOLLC	234.287	201.611	209.855	Filtered	Filtered	Filtered
>tr|K4BT58|K4BT58_SOLLC	277.372	218.092	377.176	Filtered	Filtered	Filtered
>tr|K4BU13|K4BU13_SOLLC	147.592	132.273	208.316	Filtered	Filtered	Filtered
>tr|K4BU47|K4BU47_SOLLC;>tr|Q68HC8|Q68HC8_SOLLC	1312.65	1369.39	1405.2	5967.87	Filtered	Filtered
>tr|K4BUX5|K4BUX5_SOLLC	86.7251	82.7705	76.3446	Filtered	Filtered	Filtered
>tr|K4BV58|K4BV58_SOLLC	3481.22	4590.94	2800.44	1568.02	Filtered	Filtered
>sp|K4BVL1|SPA_SOLLC	936.312	1114.41	1294.21	Filtered	Filtered	Filtered
>tr|K4BVS6|K4BVS6_SOLLC	6685.56	6459.4	7698.16	9087.49	7437.58	Filtered
>tr|K4BVZ1|K4BVZ1_SOLLC	233.094	234.467	267.014	Filtered	Filtered	Filtered
>tr|K4BVZ3|K4BVZ3_SOLLC	6179.88	6681.8	9986.8	61606.6	124711	Filtered
>tr|K4BW98|K4BW98_SOLLC	671.389	671.583	939.74	9882.37	Filtered	Filtered
>tr|K4BX19|K4BX19_SOLLC	33.2038	35.208	Filtered	Filtered	Filtered	Filtered
>tr|K4BX77|K4BX77_SOLLC	222.161	192.886	160.979	Filtered	Filtered	Filtered
>tr|K4BXB1|K4BXB1_SOLLC	8450.81	7810.66	6709.64	Filtered	Filtered	Filtered
>tr|K4BXC7|K4BXC7_SOLLC	4197.52	4364.6	6227.3	8985.7	Filtered	Filtered
>tr|K4BXF2|K4BXF2_SOLLC	329.323	359.39	492.976	Filtered	Filtered	Filtered
>tr|K4BXN9|K4BXN9_SOLLC	1782.95	1721.61	2714.14	Filtered	Filtered	Filtered
>tr|K4BXV0|K4BXV0_SOLLC;>tr|W8R6U0|W8R6U0_TOBAC	1180.53	1220.15	2405.08	Filtered	Filtered	Filtered
>tr|K4BXX3|K4BXX3_SOLLC	546.017	615.189	1030.5	Filtered	Filtered	Filtered
>tr|K4BY37|K4BY37_SOLLC	247.524	191.546	229.992	Filtered	Filtered	Filtered
>tr|K4BY59|K4BY59_SOLLC	497.188	349.966	929.397	Filtered	Filtered	Filtered
>tr|K4BJY3|K4BJY3_SOLLC;>tr|K4BYL6|K4BYL6_SOLLC	117.435	110.083	225.853	Filtered	Filtered	Filtered
>tr|K4C1Z0|K4C1Z0_SOLLC	1052.29	789.894	1386.69	Filtered	Filtered	Filtered
>tr|K4C227|K4C227_SOLLC	277.534	175.403	Filtered	Filtered	Filtered	Filtered
>tr|K4C234|K4C234_SOLLC;>tr|K4DF90|K4DF90_SOLLC	1439.55	1253.7	1566.46	4230.81	9908.05	Filtered
>tr|K4C2D6|K4C2D6_SOLLC;>tr|K4CWH8|K4CWH8_SOLLC	Filtered	11.7377	5.97089	Filtered	Filtered	Filtered
>tr|K4C2H3|K4C2H3_SOLLC;>tr|K4C3K2|K4C3K2_SOLLC	6235.43	5091.26	6343.5	5832.68	5240.59	Filtered
>tr|K4C2H7|K4C2H7_SOLLC	2645.19	2353.11	2009.93	Filtered	Filtered	Filtered
>tr|K4C2V0|K4C2V0_SOLLC	1508.05	1605.88	1460.91	Filtered	Filtered	Filtered
>tr|K4C2W3|K4C2W3_SOLLC;>tr|K4CBZ9|K4CBZ9_SOLLC	730.59	597.717	1185.24	69651	Filtered	Filtered
>tr|K4C2X3|K4C2X3_SOLLC	140.593	110.225	186.567	Filtered	Filtered	Filtered
>tr|K4C353|K4C353_SOLLC	6951.43	4684.39	6490.26	10303.1	27203.4	Filtered
>tr|K4C3S4|K4C3S4_SOLLC	81.1325	55.8201	Filtered	Filtered	Filtered	Filtered
>tr|K4C5A1|K4C5A1_SOLLC	4970.79	4880.1	8232.93	2870.23	Filtered	Filtered
>tr|K4C5B9|K4C5B9_SOLLC	153.281	155.211	217.105	Filtered	Filtered	Filtered
>tr|K4C5R3|K4C5R3_SOLLC	31032.4	28216.4	23341.3	31494.9	62411.5	Filtered
>tr|K4C601|K4C601_SOLLC	178.174	155.212	Filtered	Filtered	Filtered	Filtered
>tr|K4C647|K4C647_SOLLC	316.258	310.079	300.612	Filtered	Filtered	Filtered
>tr|K4C6Q9|K4C6Q9_SOLLC	926.025	1204.78	811.123	4172.25	Filtered	Filtered
>tr|K4C7G8|K4C7G8_SOLLC	4293.46	3323.08	9134.05	35317.8	83503	Filtered
>tr|K4C7H8|K4C7H8_SOLLC	2467.91	2341.82	3352.88	7816.85	62562	Filtered
>tr|K4C7M7|K4C7M7_SOLLC;>tr|K4C7M8|K4C7M8_SOLLC	1375.98	1442.79	741.412	13542.5	22182.5	Filtered
>tr|K4C7X6|K4C7X6_SOLLC	1478.79	5537.84	2202.08	85756.8	29841.7	Filtered
>tr|K4C7Z7|K4C7Z7_SOLLC	535.934	587.35	992.003	Filtered	Filtered	Filtered
>tr|K4C823|K4C823_SOLLC	2190.71	2072.12	3387.23	7395.25	6322.11	Filtered
>tr|K4C841|K4C841_SOLLC	8245.2	8441.97	10006.6	Filtered	Filtered	Filtered
>tr|K4C8H3|K4C8H3_SOLLC	80.2003	91.8166	131.04	Filtered	Filtered	Filtered
>tr|K4C8R8|K4C8R8_SOLLC	1473.82	1105.55	997.672	1733.91	Filtered	Filtered
>tr|K4C947|K4C947_SOLLC	6080.99	6341.76	7623.12	2573.84	6807.92	Filtered
>tr|K4C9G9|K4C9G9_SOLLC	427.835	395.577	399.061	Filtered	Filtered	Filtered
>tr|K4C9K5|K4C9K5_SOLLC	2399.35	2489.67	7378.76	Filtered	Filtered	Filtered
>tr|K4C9Z6|K4C9Z6_SOLLC	1788.51	1476.74	1223	16579.8	20889.4	Filtered
>tr|K4CAW2|K4CAW2_SOLLC	1682.59	1445.4	7911.39	Filtered	7260.58	Filtered
>tr|K4CB54|K4CB54_SOLLC	186.7	229.007	258.371	Filtered	Filtered	Filtered
>tr|K4CCX7|K4CCX7_SOLLC	1607.21	1554.67	1087.14	Filtered	Filtered	Filtered
>tr|K4CEL4|K4CEL4_SOLLC	1552.89	1582.89	1607.87	1688.99	88712.2	Filtered
>tr|K4CF12|K4CF12_SOLLC	519.999	428.13	426.231	Filtered	Filtered	Filtered
>tr|K4CFM5|K4CFM5_SOLLC	9577.22	8352.44	6181.48	Filtered	2678.52	Filtered
>tr|K4CFX4|K4CFX4_SOLLC	1822.45	1351.39	2711.81	11658.3	11244.7	Filtered
>tr|K4CGD5|K4CGD5_SOLLC	233.938	209.435	377.163	Filtered	Filtered	Filtered
>tr|K4CGM3|K4CGM3_SOLLC	3141.31	4466.56	6681.74	11435.4	9696.23	Filtered
>tr|K4CGN6|K4CGN6_SOLLC	39.2445	50.2346	26.1734	Filtered	Filtered	Filtered
>tr|K4CGU8|K4CGU8_SOLLC	691.308	631.573	903.526	5412.11	Filtered	Filtered
>tr|K4CH79|K4CH79_SOLLC	490.218	313.263	1298.4	Filtered	Filtered	Filtered
>tr|K4CHA9|K4CHA9_SOLLC;>tr|K4CXH1|K4CXH1_SOLLC	629.735	733.718	307.979	644.803	Filtered	Filtered
>tr|K4CHH3|K4CHH3_SOLLC	2928.32	2937.03	3561.52	5106.44	5905.59	Filtered
>tr|K4CHH4|K4CHH4_SOLLC	799.75	1104.41	1036.82	Filtered	Filtered	Filtered
>tr|K4CHW8|K4CHW8_SOLLC	363.615	329.907	1016.64	Filtered	Filtered	Filtered
>tr|K4CIG0|K4CIG0_SOLLC	201.76	188.429	204.773	Filtered	Filtered	Filtered
>tr|K4CII8|K4CII8_SOLLC	2536.88	2440.57	2570.09	1247.69	Filtered	Filtered
>tr|K4CIR4|K4CIR4_SOLLC	2007.29	2032.03	2061.85	40555.1	77726.2	Filtered
>tr|K4CJ92|K4CJ92_SOLLC	226.555	326.706	210.282	Filtered	Filtered	Filtered
>tr|K4CJD3|K4CJD3_SOLLC	56.9734	81.3676	80.2043	Filtered	Filtered	Filtered
>tr|K4CJE1|K4CJE1_SOLLC	721.015	602.424	Filtered	Filtered	Filtered	Filtered
>tr|K4CK47|K4CK47_SOLLC	1089.98	1199.98	1731.52	Filtered	Filtered	Filtered
>tr|K4CK63|K4CK63_SOLLC	1514.47	1444.71	2352.87	Filtered	Filtered	Filtered
>tr|K4CLC9|K4CLC9_SOLLC;>tr|K4DH66|K4DH66_SOLLC	969.208	1338.94	957.682	Filtered	Filtered	Filtered
>tr|K4CLR1|K4CLR1_SOLLC	159.402	161.524	162.072	Filtered	Filtered	Filtered
>tr|K4CM08|K4CM08_SOLLC	4156.64	4230.22	8736.35	23314.5	50240.8	Filtered
>tr|K4CN04|K4CN04_SOLLC	589.02	573.238	308.118	Filtered	Filtered	Filtered
>tr|K4CN08|K4CN08_SOLLC	1295.99	1259.11	2511.94	Filtered	Filtered	Filtered
>tr|K4CN10|K4CN10_SOLLC	109.901	176.208	Filtered	Filtered	Filtered	Filtered
>tr|K4CNE7|K4CNE7_SOLLC	390.691	358.573	592.12	Filtered	Filtered	Filtered
>tr|K4CNE8|K4CNE8_SOLLC	261.264	186.576	227.663	Filtered	Filtered	Filtered
>tr|K4CNG0|K4CNG0_SOLLC	2361.12	2776.36	2781.97	4555.21	7449.26	Filtered
>tr|K4CNR6|K4CNR6_SOLLC	2312.48	2264.01	2446.41	2123.12	2102.38	Filtered
>tr|K4CP05|K4CP05_SOLLC	207.879	323.358	140.812	912.615	Filtered	Filtered
>tr|K4CPF3|K4CPF3_SOLLC;>tr|S6A6C0|S6A6C0_NICSY;>tr|W8SGD9|W8SGD9_TOBAC	72.9709	59.9504	69.3254	Filtered	Filtered	Filtered
>tr|K4CPN6|K4CPN6_SOLLC	500.129	404.648	934.787	Filtered	Filtered	Filtered
>tr|K4CPQ3|K4CPQ3_SOLLC	4152.54	3264.98	4772.65	Filtered	Filtered	Filtered
>tr|K4CPX9|K4CPX9_SOLLC	1208.52	1389.74	1726.3	Filtered	Filtered	Filtered
>tr|K4CPY0|K4CPY0_SOLLC	3680.53	3418.66	4317.88	9420.61	10863.5	Filtered
>tr|K4CQ60|K4CQ60_SOLLC	4428.37	4077.81	5159.58	Filtered	Filtered	Filtered
>tr|K4CQE5|K4CQE5_SOLLC	968.316	891.798	1568.85	2764.51	3552.69	Filtered
>tr|K4CQH4|K4CQH4_SOLLC	18299	14932.6	17839.5	4489.93	8173.5	Filtered
>tr|K4CQQ1|K4CQQ1_SOLLC	926.635	667.855	1610.27	Filtered	Filtered	Filtered
>tr|K4CQU8|K4CQU8_SOLLC	269.841	250.106	418.912	Filtered	Filtered	Filtered
>tr|K4CR23|K4CR23_SOLLC	102.072	120.211	130.941	Filtered	Filtered	Filtered
>tr|K4CR69|K4CR69_SOLLC	13.9146	22.6513	Filtered	Filtered	Filtered	Filtered
>tr|K4CRD4|K4CRD4_SOLLC	1784.37	Filtered	1640.15	Filtered	Filtered	Filtered
>tr|K4CRF6|K4CRF6_SOLLC	385.951	336.985	717.968	Filtered	Filtered	Filtered
>tr|K4CRN4|K4CRN4_SOLLC	205.312	203.689	205.07	Filtered	Filtered	Filtered
>tr|K4CSD7|K4CSD7_SOLLC	4212.33	3942.13	6410.54	12665.6	11053.5	Filtered
>tr|K4CSN4|K4CSN4_SOLLC	251.637	295.842	156.795	Filtered	Filtered	Filtered
>tr|K4CUE5|K4CUE5_SOLLC;>tr|Q9XEJ6|Q9XEJ6_SOLLC	28758.6	26542.9	48506.7	24940	27760.9	Filtered
>tr|K4CUJ9|K4CUJ9_SOLLC	909.948	1247.42	Filtered	1064.21	976.135	Filtered
>tr|K4CV19|K4CV19_SOLLC	109.469	89.0299	88.5333	Filtered	Filtered	Filtered
>tr|K4CV42|K4CV42_SOLLC	1733.66	1676.98	2044.55	Filtered	Filtered	Filtered
>tr|K4CWB0|K4CWB0_SOLLC	556.981	520.657	584.303	Filtered	Filtered	Filtered
>tr|K4CWE4|K4CWE4_SOLLC	16816.7	14281.3	201863	89679.2	146481	Filtered
>tr|K4CWM3|K4CWM3_SOLLC	203.137	185.751	75.0358	Filtered	Filtered	Filtered
>tr|K4CWW3|K4CWW3_SOLLC	114.247	120.078	170.4	Filtered	Filtered	Filtered
>tr|K4CX44|K4CX44_SOLLC	2902.65	2423.57	2871.58	2640.77	Filtered	Filtered
>tr|K4CXD5|K4CXD5_SOLLC	2006.21	2063.75	4577.33	13002.7	25075.5	Filtered
>tr|K4CXF5|K4CXF5_SOLLC	434.453	378.624	746.32	Filtered	Filtered	Filtered
>tr|K4CXG8|K4CXG8_SOLLC	10301.8	8879.41	12689.8	1981.73	1821.84	Filtered
>tr|K4CXN5|K4CXN5_SOLLC	120.19	139.71	369.107	Filtered	Filtered	Filtered
>tr|K4CXR1|K4CXR1_SOLLC	4260.32	4360.35	5887.94	Filtered	Filtered	Filtered
>tr|K4CXW3|K4CXW3_SOLLC	3884.76	2235.93	2565.13	Filtered	Filtered	Filtered
>tr|K4CXX9|K4CXX9_SOLLC	1288.7	1208.93	841.203	Filtered	Filtered	Filtered
>tr|K4CYL4|K4CYL4_SOLLC;>tr|Q6RJS4|Q6RJS4_TOBAC	342.712	285.86	375.949	Filtered	Filtered	Filtered
>tr|K4CZF1|K4CZF1_SOLLC	1227.83	866.01	1019.54	4209.74	9215.74	Filtered
>tr|K4D0C8|K4D0C8_SOLLC	508.944	456.081	1770.12	396.314	Filtered	Filtered
>tr|K4D0E5|K4D0E5_SOLLC	991.509	1018.52	2037.16	1740.06	Filtered	Filtered
>tr|K4D140|K4D140_SOLLC	2136.13	2289.7	4550.83	25095.7	36634.5	Filtered
>tr|K4D1U4|K4D1U4_SOLLC	2284.14	2332.33	3498.07	3839.67	5504.08	Filtered
>tr|K4D246|K4D246_SOLLC	291.553	345.343	128.945	Filtered	Filtered	Filtered
>tr|K4D2P9|K4D2P9_SOLLC	752.309	742.856	745.804	Filtered	Filtered	Filtered
>tr|K4D3D6|K4D3D6_SOLLC	139.088	118.994	265.579	Filtered	Filtered	Filtered
>tr|K4D3F2|K4D3F2_SOLLC	960.863	1068.15	1504.77	Filtered	Filtered	Filtered
>tr|K4D3J0|K4D3J0_SOLLC	187.71	167.393	268.181	Filtered	Filtered	Filtered
>tr|C5J0G6|C5J0G6_TOBAC;>tr|K4D3Y9|K4D3Y9_SOLLC	Filtered	18.2344	Filtered	Filtered	Filtered	Filtered
>tr|K4D448|K4D448_SOLLC	1280.05	680.337	2046.65	34472.6	78705.2	Filtered
>tr|K4D473|K4D473_SOLLC;>tr|Q67BD0|Q67BD0_TOBAC;>tr|Q84QJ3|Q84QJ3_TOBAC	767.007	910.44	736.309	3791.07	Filtered	Filtered
>tr|K4D4A4|K4D4A4_SOLLC	1450.41	1260.87	3511.81	7058.7	Filtered	Filtered
>tr|K4D4L5|K4D4L5_SOLLC	904.308	755.889	1406.38	Filtered	Filtered	Filtered
>tr|K4D4L9|K4D4L9_SOLLC	333.405	318.927	1246.8	Filtered	Filtered	Filtered
>tr|K4D4X0|K4D4X0_SOLLC	120.378	130.539	253.062	Filtered	Filtered	Filtered
>tr|K4D5D8|K4D5D8_SOLLC	708.186	686.847	386.969	Filtered	Filtered	Filtered
>tr|K4D5F9|K4D5F9_SOLLC	4372.97	4713.18	6914.85	5491.5	21117.6	Filtered
>tr|K4D5G2|K4D5G2_SOLLC	798.955	640.284	1429.16	Filtered	Filtered	Filtered
>tr|K4D615|K4D615_SOLLC	73.1245	41.9893	54.8341	Filtered	Filtered	Filtered
>tr|K4D681|K4D681_SOLLC	3747.39	3492.31	4664.35	Filtered	Filtered	Filtered
>tr|K4D6M8|K4D6M8_SOLLC	268.446	420.706	Filtered	Filtered	Filtered	Filtered
>tr|K4D6Y2|K4D6Y2_SOLLC	430.841	399.517	548.559	Filtered	6766.47	Filtered
>tr|K4D7F1|K4D7F1_SOLLC	13.8814	8.35349	Filtered	Filtered	Filtered	Filtered
>tr|K4D834|K4D834_SOLLC	1849.57	1921.07	3618.39	27641.1	49094	Filtered
>tr|K4D9P9|K4D9P9_SOLLC	1999.5	1991.14	3120.82	2050.54	Filtered	Filtered
>tr|K4DA39|K4DA39_SOLLC	7153.25	6058.48	5544.49	17366.9	25601	Filtered
>tr|K4DB56|K4DB56_SOLLC	85.703	94.667	195.333	Filtered	Filtered	Filtered
>tr|K4DBF8|K4DBF8_SOLLC	60.2329	90.2757	23.7722	Filtered	Filtered	Filtered
>tr|K4DBP9|K4DBP9_SOLLC	106.635	105.834	31.6279	Filtered	Filtered	Filtered
>tr|K4DBR8|K4DBR8_SOLLC	378.288	432.678	678.517	Filtered	Filtered	Filtered
>tr|K4DC13|K4DC13_SOLLC	994.498	1040.82	3069.32	Filtered	Filtered	Filtered
>tr|K4DC28|K4DC28_SOLLC;>tr|K4DC29|K4DC29_SOLLC	1229.69	645.634	571.43	Filtered	Filtered	Filtered
>tr|K4DC32|K4DC32_SOLLC	1331.49	977.876	1976.15	Filtered	Filtered	Filtered
>tr|K4DC48|K4DC48_SOLLC	178.89	180.89	253.641	Filtered	Filtered	Filtered
>tr|K4DC86|K4DC86_SOLLC	652.945	574.3	342.1	Filtered	975.408	Filtered
>tr|K4DCC5|K4DCC5_SOLLC	2061.53	2137.25	2390.82	2893.74	Filtered	Filtered
>tr|K4DCH1|K4DCH1_SOLLC	11612	12693.8	13849.6	10749.6	15638	Filtered
>tr|K4DCL4|K4DCL4_SOLLC	1490.29	1292.49	2371.19	Filtered	Filtered	Filtered
>tr|K4DCP3|K4DCP3_SOLLC	255.774	698.556	2306.77	Filtered	Filtered	Filtered
>tr|K4DCR6|K4DCR6_SOLLC	3881.76	3315.67	5242.67	8504.52	10809.2	Filtered
>tr|K4DFA5|K4DFA5_SOLLC	4552.9	4713.98	3448.97	Filtered	Filtered	Filtered
>sp|P37222|MAOC_SOLLC;>tr|K4DFE6|K4DFE6_SOLLC;>tr|O04935|O04935_SOLLC;>tr|Q006P9|Q006P9_TOBAC	1429.23	1212.2	2344.75	Filtered	Filtered	Filtered
>tr|K4DFU3|K4DFU3_SOLLC	798.646	774.814	1231.57	3363.33	3698.33	Filtered
>tr|K4DG14|K4DG14_SOLLC	956.606	988.398	1009.19	Filtered	Filtered	Filtered
>tr|K4DGZ2|K4DGZ2_SOLLC	237.221	221.074	345.171	Filtered	Filtered	Filtered
>tr|K4DH15|K4DH15_SOLLC	801.804	805.502	682.785	Filtered	Filtered	Filtered
>tr|K4DHT2|K4DHT2_SOLLC	5450.86	4197.84	6725.05	10278.6	5067.43	Filtered
>tr|K4DI41|K4DI41_SOLLC	1586.71	1464.38	2103.53	Filtered	Filtered	Filtered
>tr|K7NF88|K7NF88_TOBAC	1298.26	1101.7	1427.34	Filtered	Filtered	Filtered
>tr|K9JIM2|K9JIM2_NICAT	168.822	139.057	162.852	Filtered	Filtered	Filtered
>sp|Q9XHH3|CATA2_SOLLC;>tr|K4BAE6|K4BAE6_SOLLC;>tr|L0SQ20|L0SQ20_TOBAC	62.8002	46.0444	35.185	Filtered	Filtered	Filtered
>tr|M9Q2A3|M9Q2A3_TOBAC	549.314	512.167	574.577	Filtered	Filtered	Filtered
>sp|P37222|MAOC_SOLLC;>tr|K4DFE6|K4DFE6_SOLLC;>tr|O04935|O04935_SOLLC;>tr|Q006P9|Q006P9_TOBAC	2789.3	2309.24	2344.75	Filtered	Filtered	Filtered
>sp|P14831|SODCP_SOLLC;>tr|Q7XAV2|Q7XAV2_SOLLC	1426.57	1334.04	1778.26	5396.1	2939.87	Filtered
>tr|P93230|P93230_SOLLC	1760.84	1717.56	3495.46	Filtered	Filtered	Filtered
>tr|Q08940|Q08940_TOBAC;>tr|Q08948|Q08948_NICSY	8948.29	7509.8	10940.3	19759.7	35771.7	Filtered
>tr|Q0MW94|Q0MW94_TOBAC	947.98	818.796	962.404	Filtered	Filtered	Filtered
>tr|Q0PWS6|Q0PWS6_TOBAC	2257.07	2307.68	3767.5	98172.2	7741.7	Filtered
>tr|Q202M6|Q202M6_TOBAC;>tr|Q6T2D2|Q6T2D2_SOLLC	770.688	872.758	217.246	Filtered	Filtered	Filtered
>tr|Q2LAH1|Q2LAH1_NICBE	5587.2	6729.27	10959.7	1.94467e+06	881674	Filtered
>tr|Q40425|Q40425_NICSY	263.586	222.144	9.13097	7318.56	16678.3	Filtered
>tr|Q40481|Q40481_TOBAC	790.714	1798.25	Filtered	Filtered	Filtered	Filtered
>tr|Q40501|Q40501_TOBAC	525.949	497.785	1010.62	5195.86	Filtered	Filtered
>tr|Q42955|Q42955_TOBAC	1863.37	1621.57	2159.97	3070.95	3223.42	Filtered
>tr|Q52JJ5|Q52JJ5_NICBE	25.4365	40.0544	17.5507	Filtered	Filtered	Filtered
>tr|Q58IU5|Q58IU5_NICBE	117.386	103.956	81.0205	Filtered	Filtered	Filtered
>tr|Q5DT22|Q5DT22_TOBAC	95.106	132.68	143.684	Filtered	Filtered	Filtered
>tr|Q5MA02|Q5MA02_TOBAC	476.457	536.49	Filtered	19952.8	10838.3	Filtered
>tr|Q5NE20|Q5NE20_SOLLC	26.3007	30.9723	Filtered	Filtered	Filtered	Filtered
>tr|Q5QJB4|Q5QJB4_SOLLC	407.478	650.094	415.932	Filtered	33249.8	Filtered
>tr|Q672Q2|Q672Q2_SOLLC	1978.48	1034.59	3230.3	3806.32	Filtered	Filtered
>tr|Q672Q7|Q672Q7_SOLLC	6574.42	133657	6024.57	48400.3	67717.1	Filtered
>tr|Q672Q9|Q672Q9_SOLLC	13242.7	12289	15940.2	10782.3	Filtered	Filtered
>tr|Q6T7F1|Q6T7F1_TOBAC;>tr|Q9AXD0|Q9AXD0_TOBAC	80.8991	87.463	44.2148	Filtered	Filtered	Filtered
>tr|Q711R1|Q711R1_TOBAC;>tr|S5QG52|S5QG52_NICTO	2651.23	2862	5552.54	Filtered	Filtered	Filtered
>tr|Q75U98|Q75U98_TOBAC	2649.18	2985.44	1379.69	2741.58	Filtered	Filtered
>tr|Q7M242|Q7M242_TOBAC	10656.4	10870	10153.7	8141.43	15814.9	Filtered
>tr|Q7XZV3|Q7XZV3_TOBAC	672.215	728.784	1110	Filtered	Filtered	Filtered
>tr|Q7YJ18|Q7YJ18_NICTO;>tr|Q7YJ39|Q7YJ39_NICSY	128.472	135.913	191.47	Filtered	Filtered	Filtered
>tr|Q7YJ24|Q7YJ24_NICTO;>tr|Q7YJ45|Q7YJ45_NICSY	578.267	673.327	771.655	7655.89	Filtered	Filtered
>tr|Q7YJ37|Q7YJ37_NICSY	2974.63	2748.66	4752.83	170602	1.00414e+06	Filtered
>tr|Q84RD7|Q84RD7_TOBAC	1523.29	1602.34	1469.08	Filtered	Filtered	Filtered
>tr|Q84UU0|Q84UU0_NICAT	1435.46	1736.47	2582.21	145847	467048	Filtered
>tr|Q84V57|Q84V57_NICBE;>tr|Q9LEB0|Q9LEB0_TOBAC;>tr|Q9SC79|Q9SC79_TOBAC	Filtered	7.95892	Filtered	Filtered	Filtered	Filtered
>tr|Q86PP6|Q86PP6_LAOST	9.80118	17.0297	13.3663	Filtered	Filtered	Filtered
>tr|Q8GT30|Q8GT30_SOLLC	1361.72	1219.79	3415.27	13200.7	17437.5	Filtered
>tr|Q8GZR6|Q8GZR6_SOLLC	5883.69	5641.55	4968.43	6942.22	Filtered	Filtered
>tr|Q8LSZ2|Q8LSZ2_TOBAC	10745	9453.29	17400.3	10040.2	22163.2	Filtered
>tr|Q8LSZ3|Q8LSZ3_TOBAC	10494.8	9280.14	21181.6	43448.2	71531.6	Filtered
>tr|Q8S3I6|Q8S3I6_NICPL	70.0258	98.711	48.1096	Filtered	Filtered	Filtered
>tr|Q8SF03|Q8SF03_TOBAC;>tr|Q8SF04|Q8SF04_TOBAC;>tr|Q9FSF4|Q9FSF4_TOBAC	242.811	286.738	249.962	5806.6	26420.4	Filtered
>tr|Q8W3Z8|Q8W3Z8_TOBAC	493.336	482.446	1215.47	Filtered	Filtered	Filtered
>tr|Q9AXU4|Q9AXU4_NICAT	24.2021	26.326	Filtered	Filtered	Filtered	Filtered
>tr|Q9FPL3|Q9FPL3_TOBAC	341.577	312.179	Filtered	Filtered	Filtered	Filtered
>tr|Q9FYW9|Q9FYW9_SOLLC	473.058	437.646	Filtered	Filtered	Filtered	Filtered
>tr|Q9M5A8|Q9M5A8_SOLLC	18033.8	17845.9	21174.3	8692.93	11201.6	Filtered
>tr|Q9M7J3|Q9M7J3_TOBAC	2949.9	2724.87	1691.37	19999.4	36784.1	Filtered
>tr|Q9SBI4|Q9SBI4_TOBAC	2939.35	3049.36	4136.08	8213.13	13735.2	Filtered
>tr|Q9T2L8|Q9T2L8_TOBAC	11349.6	9371.45	18060.2	11410.9	Filtered	Filtered
>tr|Q9TNL9|Q9TNL9_TOBAC;>tr|Q9XPR6|Q9XPR6_TOBAC	1295.76	1225.1	1925.58	Filtered	Filtered	Filtered
>tr|Q9ZPL5|Q9ZPL5_TOBAC;>tr|W8SGH6|W8SGH6_TOBAC	1093.74	1123.54	1120.27	Filtered	760.861	Filtered
>tr|S5WN55|S5WN55_NICBE	691.878	653.53	1514.5	Filtered	Filtered	Filtered
>tr|U3PHS9|U3PHS9_TOBAC	1769.34	1463.12	2329.6	Filtered	Filtered	Filtered
>tr|U3PLK3|U3PLK3_TOBAC	3123.98	2839.23	4226.8	10069.6	21995.2	Filtered
>tr|U3RE33|U3RE33_TOBAC	220.837	179.083	211.288	695.42	Filtered	Filtered
>tr|V9IMY5|V9IMY5_NICAT	1069.51	816.012	545.914	Filtered	Filtered	Filtered
>tr|W0KS23|W0KS23_TOBAC	5694.18	5671.05	9669.72	13084.5	21666.3	Filtered
>tr|W8S2M6|W8S2M6_TOBAC	2600.57	2249.16	1112.18	3728.59	Filtered	Filtered

## Sheet: supplemental table S6
Comparison (RCHL/MCHL)	Condition Numerator	Condition Denominator	ProteinGroups	UniProtIds	Genes	ProteinDescriptions	ProteinNames	# Unique Peptides	AVG Log Ratio	Absolute AVG Log Ratio	% Change	Ratio	Qvalue	GO Cellular Component	GO Molecular Function	GO Biological Process
RCHL/MCHL	RCHL	MCHL	>sp|O22493|GSH1_SOLLC;>tr|G8XSL1|G8XSL1_SOLLC	NaN	NaN	NaN	>sp|O22493|GSH1_SOLLC;>tr|G8XSL1|G8XSL1_SOLLC	207	3.47151	3.47151	1009.24	11.0924	1.61e-57	NaN	NaN	NaN
RCHL/MCHL	RCHL	MCHL	>tr|A0A075EYQ1|A0A075EYQ1_TOBAC	NaN	NaN	NaN	>tr|A0A075EYQ1|A0A075EYQ1_TOBAC	2421	2.68034	2.68034	541.008	6.41008	6.33e-272	NaN	NaN	NaN
RCHL/MCHL	RCHL	MCHL	>tr|A0A068JCD2|A0A068JCD2_TOBAC	NaN	NaN	NaN	>tr|A0A068JCD2|A0A068JCD2_TOBAC	10	3.9966	3.9966	1496.23	15.9623	0.00110056	NaN	NaN	NaN
RCHL/MCHL	RCHL	MCHL	>tr|A0A068JD04|A0A068JD04_TOBAC	NaN	NaN	NaN	>tr|A0A068JD04|A0A068JD04_TOBAC	4	1.90038	1.90038	273.312	3.73312	0.0119003	NaN	NaN	NaN
RCHL/MCHL	RCHL	MCHL	>tr|A0A075EZS4|A0A075EZS4_TOBAC;>tr|Q645M9|Q645M9_SOLLC	NaN	NaN	NaN	>tr|A0A075EZS4|A0A075EZS4_TOBAC;>tr|Q645M9|Q645M9_SOLLC	6	1.05051	1.05051	107.127	2.07127	0.0219589	NaN	NaN	NaN
RCHL/MCHL	RCHL	MCHL	>tr|A0A075EZS4|A0A075EZS4_TOBAC;>tr|Q645M9|Q645M9_SOLLC	NaN	NaN	NaN	>tr|A0A075EZS4|A0A075EZS4_TOBAC;>tr|Q645M9|Q645M9_SOLLC	5	1.05051	1.05051	107.127	2.07127	0.0219589	NaN	NaN	NaN
RCHL/MCHL	RCHL	MCHL	>tr|A0A075F1U5|A0A075F1U5_TOBAC	NaN	NaN	NaN	>tr|A0A075F1U5|A0A075F1U5_TOBAC	2	0.878126	0.878126	83.7987	1.83799	0.0353569	NaN	NaN	NaN
RCHL/MCHL	RCHL	MCHL	>tr|A0A075F1V0|A0A075F1V0_TOBAC	NaN	NaN	NaN	>tr|A0A075F1V0|A0A075F1V0_TOBAC	8	1.2652	1.2652	140.361	2.40361	0.00195038	NaN	NaN	NaN
RCHL/MCHL	RCHL	MCHL	>tr|A0A075M3U9|A0A075M3U9_NICTO;>tr|A0A075M5E6|A0A075M5E6_TOBAC	NaN	NaN	NaN	>tr|A0A075M3U9|A0A075M3U9_NICTO;>tr|A0A075M5E6|A0A075M5E6_TOBAC	3	3.81612	3.81612	1308.53	14.0853	0.000152302	NaN	NaN	NaN
RCHL/MCHL	RCHL	MCHL	>tr|A0A076FNJ9|A0A076FNJ9_TOBAC	NaN	NaN	NaN	>tr|A0A076FNJ9|A0A076FNJ9_TOBAC	12	2.26653	2.26653	381.164	4.81164	0.0378036	NaN	NaN	NaN
RCHL/MCHL	RCHL	MCHL	>tr|A0A076KWG2|A0A076KWG2_TOBAC	NaN	NaN	NaN|NaN	>tr|A0A076KWG2|A0A076KWG2_TOBAC	9	0.673057	0.673057	59.4447	1.59445	0.0315527	NaN	NaN	NaN
RCHL/MCHL	RCHL	MCHL	>tr|A0A076KWG9|A0A076KWG9_TOBAC	NaN	NaN	NaN|NaN	>tr|A0A076KWG9|A0A076KWG9_TOBAC	10	0.941287	0.941287	92.024	1.92024	0.00163452	NaN	NaN	NaN
RCHL/MCHL	RCHL	MCHL	>tr|A0A076L1Y1|A0A076L1Y1_TOBAC;>tr|Q5DNZ6|Q5DNZ6_TOBAC	NaN	NaN	NaN	>tr|A0A076L1Y1|A0A076L1Y1_TOBAC;>tr|Q5DNZ6|Q5DNZ6_TOBAC	3	0.826595	0.826595	77.3494	1.77349	0.00958266	NaN	NaN	NaN
RCHL/MCHL	RCHL	MCHL	>tr|A0A077DBL2|A0A077DBL2_TOBAC	NaN	NaN	NaN	>tr|A0A077DBL2|A0A077DBL2_TOBAC	10	1.01202	1.01202	101.673	2.01673	0.00775795	NaN	NaN	NaN
RCHL/MCHL	RCHL	MCHL	>tr|A0A088F8F4|A0A088F8F4_NICBE	NaN	NaN	NaN|NaN|NaN|NaN	>tr|A0A088F8F4|A0A088F8F4_NICBE	39	2.33897	2.33897	405.94	5.0594	0.000132987	NaN	NaN	NaN
RCHL/MCHL	RCHL	MCHL	>tr|A0A097BTV9|A0A097BTV9_TOBAC;>tr|K4C764|K4C764_SOLLC;>tr|K4DFR1|K4DFR1_SOLLC;>tr|Q84XV7|Q84XV7_SOLLC;>tr|Q84XW6|Q84XW6_SOLLC	NaN	NaN	NaN	>tr|A0A097BTV9|A0A097BTV9_TOBAC;>tr|K4C764|K4C764_SOLLC;>tr|K4DFR1|K4DFR1_SOLLC;>tr|Q84XV7|Q84XV7_SOLLC;>tr|Q84XW6|Q84XW6_SOLLC	6	5.14693	5.14693	3443.07	35.4307	0.000400871	NaN	NaN	NaN
RCHL/MCHL	RCHL	MCHL	>tr|A0A097BTX9|A0A097BTX9_TOBAC	NaN	NaN	NaN	>tr|A0A097BTX9|A0A097BTX9_TOBAC	2	2.15337	2.15337	344.866	4.44866	0.00475272	NaN	NaN	NaN
RCHL/MCHL	RCHL	MCHL	>sp|P35057|H4_SOLLC;>tr|A0A0A7HI84|A0A0A7HI84_NICBE;>tr|A0A9R6|A0A9R6_TOBAC;>tr|K4D9M4|K4D9M4_SOLLC;>tr|K4DAZ1|K4DAZ1_SOLLC	NaN	NaN	NaN	>sp|P35057|H4_SOLLC;>tr|A0A0A7HI84|A0A0A7HI84_NICBE;>tr|A0A9R6|A0A9R6_TOBAC;>tr|K4D9M4|K4D9M4_SOLLC;>tr|K4DAZ1|K4DAZ1_SOLLC	4	7.03113	7.03113	12979.2	130.792	8.41e-08	NaN	NaN	NaN
RCHL/MCHL	RCHL	MCHL	>sp|P26658|VSR_RSVT;>sp|Q01210|VSR_RSVM;>tr|A0A0A7W7E8|A0A0A7W7E8_9VIRU;>tr|A1EC36|A1EC36_9VIRU;>tr|A2I7L7|A2I7L7_9VIRU;>tr|A5X2H2|A5X2H2_9VIRU;>tr|B0EVU6|B0EVU6_9VIRU;>tr|B0EVU8|B0EVU8_9VIRU;>tr|B0EVU9|B0EVU9_9VIRU;>tr|B0EVV1|B0EVV1_9VIRU;>tr|B0EY09|B0EY09_9VIRU;>tr|B0EY10|B0EY10_9VIRU;>tr|B0EY11|B0EY11_9VIRU;>tr|B0EY12|B0EY12_9VIRU;>tr|B0EY14|B0EY14_9VIRU;>tr|B0EY16|B0EY16_9VIRU;>tr|B0EY19|B0EY…	NaN	NaN	NaN	>sp|P26658|VSR_RSVT;>sp|Q01210|VSR_RSVM;>tr|A0A0A7W7E8|A0A0A7W7E8_9VIRU;>tr|A1EC36|A1EC36_9VIRU;>tr|A2I7L7|A2I7L7_9VIRU;>tr|A5X2H2|A5X2H2_9VIRU;>tr|B0EVU6|B0EVU6_9VIRU;>tr|B0EVU8|B0EVU8_9VIRU;>tr|B0EVU9|B0EVU9_9VIRU;>tr|B0EVV1|B0EVV1_9VIRU;>tr|B0EY09|B0EY09_9VIRU;>tr|B0EY10|B0EY10_9VIRU;>tr|B0EY11|B0EY11_9VIRU;>tr|B0EY12|B0EY12_9VIRU;>tr|B0EY14|B0EY14_9VIRU;>tr|B0EY16|B0EY16_9VIRU;>tr|B0EY19|B0EY…	3	7.66531	7.66531	20199.6	202.996	0.0036947	NaN	NaN	NaN
RCHL/MCHL	RCHL	MCHL	>tr|A0A0A8IBT8|A0A0A8IBT8_NICBE	NaN	NaN	NaN|NaN|NaN|NaN	>tr|A0A0A8IBT8|A0A0A8IBT8_NICBE	20	1.61054	1.61054	205.366	3.05366	3.77e-05	NaN	NaN	NaN
RCHL/MCHL	RCHL	MCHL	>tr|A0A0A8K9V3|A0A0A8K9V3_NICBE	NaN	NaN	NaN	>tr|A0A0A8K9V3|A0A0A8K9V3_NICBE	11	2.434	2.434	440.391	5.40391	0.00305061	NaN	NaN	NaN
RCHL/MCHL	RCHL	MCHL	>tr|A0A0A8WHB3|A0A0A8WHB3_TOBAC;>tr|O09224|O09224_9SOLA	NaN	NaN	NaN	>tr|A0A0A8WHB3|A0A0A8WHB3_TOBAC;>tr|O09224|O09224_9SOLA	2	4.35536	4.35536	1946.88	20.4688	0.000385373	NaN	NaN	NaN
RCHL/MCHL	RCHL	MCHL	>sp|Q2MI89|YCF4_SOLLC;>tr|A0A0C5C9U0|A0A0C5C9U0_SOLLC;>tr|A0A140G1S6|A0A140G1S6_TOBAC;>tr|G3LV12|G3LV12_9SOLA	NaN	NaN	NaN	>sp|Q2MI89|YCF4_SOLLC;>tr|A0A0C5C9U0|A0A0C5C9U0_SOLLC;>tr|A0A140G1S6|A0A140G1S6_TOBAC;>tr|G3LV12|G3LV12_9SOLA	2	0.785617	0.785617	72.383	1.72383	0.000784736	NaN	NaN	NaN
RCHL/MCHL	RCHL	MCHL	>sp|Q2MIB4|ATPF_SOLLC;>tr|A0A0C5CEA0|A0A0C5CEA0_SOLLC;>tr|A0A0U1ZGX1|A0A0U1ZGX1_SOLLC;>tr|A0A140G1P8|A0A140G1P8_TOBAC;>tr|G3LUY2|G3LUY2_9SOLA;>tr|Q36600|Q36600_TOBAC	NaN	NaN	NaN	>sp|Q2MIB4|ATPF_SOLLC;>tr|A0A0C5CEA0|A0A0C5CEA0_SOLLC;>tr|A0A0U1ZGX1|A0A0U1ZGX1_SOLLC;>tr|A0A140G1P8|A0A140G1P8_TOBAC;>tr|G3LUY2|G3LUY2_9SOLA;>tr|Q36600|Q36600_TOBAC	3	4.01215	4.01215	1513.53	16.1353	0.00379616	NaN	NaN	NaN
RCHL/MCHL	RCHL	MCHL	>sp|Q2MI64|RK14_SOLLC;>tr|A0A0C5CEE6|A0A0C5CEE6_SOLLC;>tr|A0A140G1V3|A0A140G1V3_TOBAC;>tr|G3LV39|G3LV39_9SOLA	NaN	NaN	NaN	>sp|Q2MI64|RK14_SOLLC;>tr|A0A0C5CEE6|A0A0C5CEE6_SOLLC;>tr|A0A140G1V3|A0A140G1V3_TOBAC;>tr|G3LV39|G3LV39_9SOLA	5	1.89252	1.89252	271.284	3.71284	0.0129571	NaN	NaN	NaN
RCHL/MCHL	RCHL	MCHL	>sp|Q2MIC0|PSBA_SOLLC;>tr|A0A0C5CHA2|A0A0C5CHA2_SOLLC;>tr|A0A140G1P2|A0A140G1P2_TOBAC;>tr|F1KC21|F1KC21_NICSY;>tr|G3LUX5|G3LUX5_9SOLA;>tr|Q76MX6|Q76MX6_NICGU	NaN	NaN	NaN	>sp|Q2MIC0|PSBA_SOLLC;>tr|A0A0C5CHA2|A0A0C5CHA2_SOLLC;>tr|A0A140G1P2|A0A140G1P2_TOBAC;>tr|F1KC21|F1KC21_NICSY;>tr|G3LUX5|G3LUX5_9SOLA;>tr|Q76MX6|Q76MX6_NICGU	9	2.93211	2.93211	663.223	7.63223	4.87e-07	NaN	NaN	NaN
RCHL/MCHL	RCHL	MCHL	>sp|Q2MIB5|ATPA_SOLLC;>tr|A0A0C5CHA6|A0A0C5CHA6_SOLLC	NaN	NaN	NaN	>sp|Q2MIB5|ATPA_SOLLC;>tr|A0A0C5CHA6|A0A0C5CHA6_SOLLC	20	3.66185	3.66185	1165.69	12.6569	2.86e-12	NaN	NaN	NaN
RCHL/MCHL	RCHL	MCHL	>sp|Q2MI49|PSAC_SOLLC;>tr|A0A0C5CHH4|A0A0C5CHH4_SOLLC;>tr|A0A140G1X0|A0A140G1X0_TOBAC;>tr|G3LV63|G3LV63_9SOLA	NaN	NaN	NaN	>sp|Q2MI49|PSAC_SOLLC;>tr|A0A0C5CHH4|A0A0C5CHH4_SOLLC;>tr|A0A140G1X0|A0A140G1X0_TOBAC;>tr|G3LV63|G3LV63_9SOLA	8	2.85456	2.85456	623.282	7.23282	0.000729554	NaN	NaN	NaN
RCHL/MCHL	RCHL	MCHL	>sp|Q2MIA5|PSBD_SOLLC;>tr|A0A0C5CUN5|A0A0C5CUN5_SOLLC;>tr|A0A140G1Q7|A0A140G1Q7_TOBAC;>tr|G3LUZ2|G3LUZ2_9SOLA	NaN	NaN	NaN	>sp|Q2MIA5|PSBD_SOLLC;>tr|A0A0C5CUN5|A0A0C5CUN5_SOLLC;>tr|A0A140G1Q7|A0A140G1Q7_TOBAC;>tr|G3LUZ2|G3LUZ2_9SOLA	8	5.51127	5.51127	4460.98	45.6098	6.14e-07	NaN	NaN	NaN
RCHL/MCHL	RCHL	MCHL	>sp|Q2MIA0|PSAA_SOLLC;>tr|A0A0C5CUR3|A0A0C5CUR3_SOLLC	NaN	NaN	NaN	>sp|Q2MIA0|PSAA_SOLLC;>tr|A0A0C5CUR3|A0A0C5CUR3_SOLLC	14	3.37506	3.37506	937.518	10.3752	1.17e-11	NaN	NaN	NaN
RCHL/MCHL	RCHL	MCHL	>sp|Q2MI54|RR7_SOLLC;>tr|A0A0C5CUU8|A0A0C5CUU8_SOLLC;>tr|A0A140G1W2|A0A140G1W2_TOBAC;>tr|G3LV53|G3LV53_9SOLA;>tr|K4CT06|K4CT06_SOLLC	NaN	NaN	NaN	>sp|Q2MI54|RR7_SOLLC;>tr|A0A0C5CUU8|A0A0C5CUU8_SOLLC;>tr|A0A140G1W2|A0A140G1W2_TOBAC;>tr|G3LV53|G3LV53_9SOLA;>tr|K4CT06|K4CT06_SOLLC	5	2.609	2.609	510.081	6.10081	0.0227297	NaN	NaN	NaN
RCHL/MCHL	RCHL	MCHL	>tr|A0A0F7JLU6|A0A0F7JLU6_NICBE;>tr|A1BQW0|A1BQW0_NICAT;>tr|B3F8I0|B3F8I0_NICLS	NaN	NaN	NaN	>tr|A0A0F7JLU6|A0A0F7JLU6_NICBE;>tr|A1BQW0|A1BQW0_NICAT;>tr|B3F8I0|B3F8I0_NICLS	4	5.57205	5.57205	4657.24	47.5724	0.00487238	NaN	NaN	NaN
RCHL/MCHL	RCHL	MCHL	>tr|A0A0F7R5Z5|A0A0F7R5Z5_NICBE;>tr|A1KYB0|A1KYB0_TOBAC;>tr|A1KYB1|A1KYB1_TOBAC;>tr|A1KYB2|A1KYB2_TOBAC;>tr|I3QHX5|I3QHX5_NICBE;>tr|K4CWR4|K4CWR4_SOLLC;>tr|K4CWR5|K4CWR5_SOLLC;>tr|K4DHM3|K4DHM3_SOLLC;>tr|Q069K5|Q069K5_NICSU;>tr|Q42939|Q42939_NICSY	NaN	NaN	NaN	>tr|A0A0F7R5Z5|A0A0F7R5Z5_NICBE;>tr|A1KYB0|A1KYB0_TOBAC;>tr|A1KYB1|A1KYB1_TOBAC;>tr|A1KYB2|A1KYB2_TOBAC;>tr|I3QHX5|I3QHX5_NICBE;>tr|K4CWR4|K4CWR4_SOLLC;>tr|K4CWR5|K4CWR5_SOLLC;>tr|K4DHM3|K4DHM3_SOLLC;>tr|Q069K5|Q069K5_NICSU;>tr|Q42939|Q42939_NICSY	3	6.49407	6.49407	8913.82	90.1382	7.3e-05	NaN	NaN	NaN
RCHL/MCHL	RCHL	MCHL	>tr|A0A0K0PY61|A0A0K0PY61_NICBE	NaN	NaN	NaN	>tr|A0A0K0PY61|A0A0K0PY61_NICBE	1	4.98065	4.98065	3057.37	31.5737	8.72e-05	NaN	NaN	NaN
RCHL/MCHL	RCHL	MCHL	>tr|A0A0K1CWK2|A0A0K1CWK2_TOBAC	NaN	NaN	NaN	>tr|A0A0K1CWK2|A0A0K1CWK2_TOBAC	1	1.56743	1.56743	196.376	2.96376	0.0138362	NaN	NaN	NaN
RCHL/MCHL	RCHL	MCHL	>sp|P36181|HSP80_SOLLC;>tr|A0A0M3SBS3|A0A0M3SBS3_NICBE;>tr|A0A0M4J345|A0A0M4J345_NICBE;>tr|A0A0M4J3A8|A0A0M4J3A8_NICBE;>tr|D0EJY9|D0EJY9_NICBE;>tr|E9NZ46|E9NZ46_TOBAC;>tr|K9JHZ2|K9JHZ2_NICAT;>tr|K9JIF8|K9JIF8_NICAT;>tr|Q14TB1|Q14TB1_TOBAC;>tr|Q53Z32|Q53Z32_SOLLC;>tr|Q6R0J1|Q6R0J1_TOBAC;>tr|Q6UJX4|Q6UJX4_SOLLC;>tr|Q6UJX5|Q6UJX5_NICBE	NaN	NaN	NaN	>sp|P36181|HSP80_SOLLC;>tr|A0A0M3SBS3|A0A0M3SBS3_NICBE;>tr|A0A0M4J345|A0A0M4J345_NICBE;>tr|A0A0M4J3A8|A0A0M4J3A8_NICBE;>tr|D0EJY9|D0EJY9_NICBE;>tr|E9NZ46|E9NZ46_TOBAC;>tr|K9JHZ2|K9JHZ2_NICAT;>tr|K9JIF8|K9JIF8_NICAT;>tr|Q14TB1|Q14TB1_TOBAC;>tr|Q53Z32|Q53Z32_SOLLC;>tr|Q6R0J1|Q6R0J1_TOBAC;>tr|Q6UJX4|Q6UJX4_SOLLC;>tr|Q6UJX5|Q6UJX5_NICBE	3	3.66499	3.66499	1168.45	12.6845	0.0214399	NaN	NaN	NaN
RCHL/MCHL	RCHL	MCHL	>tr|A0A0S0N5Y9|A0A0S0N5Y9_NICBE;>tr|K4BBU4|K4BBU4_SOLLC;>tr|K4BCY5|K4BCY5_SOLLC;>tr|K4BUD9|K4BUD9_SOLLC;>tr|K4CIH7|K4CIH7_SOLLC;>tr|Q8VXC9|Q8VXC9_TOBAC;>tr|Q8VXD0|Q8VXD0_TOBAC;>tr|Q8VXD1|Q8VXD1_TOBAC;>tr|Q9FRU1|Q9FRU1_TOBAC	NaN	NaN	NaN	>tr|A0A0S0N5Y9|A0A0S0N5Y9_NICBE;>tr|K4BBU4|K4BBU4_SOLLC;>tr|K4BCY5|K4BCY5_SOLLC;>tr|K4BUD9|K4BUD9_SOLLC;>tr|K4CIH7|K4CIH7_SOLLC;>tr|Q8VXC9|Q8VXC9_TOBAC;>tr|Q8VXD0|Q8VXD0_TOBAC;>tr|Q8VXD1|Q8VXD1_TOBAC;>tr|Q9FRU1|Q9FRU1_TOBAC	1	10.109	10.109	110334	1104.34	9.22e-05	NaN	NaN	NaN
RCHL/MCHL	RCHL	MCHL	>tr|A0A0S1TP11|A0A0S1TP11_TOBAC;>tr|D6PZY5|D6PZY5_TOBAC;>tr|Q40426|Q40426_NICSY	NaN	NaN	NaN|NaN	>tr|A0A0S1TP11|A0A0S1TP11_TOBAC;>tr|D6PZY5|D6PZY5_TOBAC;>tr|Q40426|Q40426_NICSY	4	4.42278	4.42278	2044.82	21.4482	0.000399855	NaN	NaN	NaN
RCHL/MCHL	RCHL	MCHL	>tr|A0A0S4IJL0|A0A0S4IJL0_NICBE	NaN	NaN	NaN|NaN|NaN|NaN	>tr|A0A0S4IJL0|A0A0S4IJL0_NICBE	13	2.57962	2.57962	497.784	5.97784	9.5e-05	NaN	NaN	NaN
RCHL/MCHL	RCHL	MCHL	>sp|Q2MI71|CYB6_SOLLC;>tr|A0A0U1ZGW4|A0A0U1ZGW4_SOLLC;>tr|A0A140G1U7|A0A140G1U7_TOBAC;>tr|G3LV33|G3LV33_9SOLA;>tr|K4ASV5|K4ASV5_SOLLC	NaN	NaN	NaN	>sp|Q2MI71|CYB6_SOLLC;>tr|A0A0U1ZGW4|A0A0U1ZGW4_SOLLC;>tr|A0A140G1U7|A0A140G1U7_TOBAC;>tr|G3LV33|G3LV33_9SOLA;>tr|K4ASV5|K4ASV5_SOLLC	3	1.88696	1.88696	269.854	3.69854	0.0220553	NaN	NaN	NaN
RCHL/MCHL	RCHL	MCHL	>sp|Q2MI75|PSBB_SOLLC;>tr|A0A0U1ZHN2|A0A0U1ZHN2_SOLLC;>tr|A0A140G1U3|A0A140G1U3_TOBAC;>tr|G3LV29|G3LV29_9SOLA;>tr|K4ASV3|K4ASV3_SOLLC	NaN	NaN	NaN	>sp|Q2MI75|PSBB_SOLLC;>tr|A0A0U1ZHN2|A0A0U1ZHN2_SOLLC;>tr|A0A140G1U3|A0A140G1U3_TOBAC;>tr|G3LV29|G3LV29_9SOLA;>tr|K4ASV3|K4ASV3_SOLLC	20	4.11394	4.11394	1631.49	17.3149	4.27e-10	NaN	NaN	NaN
RCHL/MCHL	RCHL	MCHL	>tr|A0A140G1P7|A0A140G1P7_TOBAC;>tr|G3LUY1|G3LUY1_9SOLA	NaN	NaN	NaN	>tr|A0A140G1P7|A0A140G1P7_TOBAC;>tr|G3LUY1|G3LUY1_9SOLA	2	1.20734	1.20734	130.912	2.30912	0.000555937	NaN	NaN	NaN
RCHL/MCHL	RCHL	MCHL	>tr|A0A140G1R2|A0A140G1R2_TOBAC;>tr|G3LUZ7|G3LUZ7_9SOLA	NaN	NaN	NaN	>tr|A0A140G1R2|A0A140G1R2_TOBAC;>tr|G3LUZ7|G3LUZ7_9SOLA	15	4.13749	4.13749	1659.98	17.5998	2.01e-10	NaN	NaN	NaN
RCHL/MCHL	RCHL	MCHL	>tr|A0A140G1S1|A0A140G1S1_TOBAC;>tr|G3LV06|G3LV06_9SOLA	NaN	NaN	NaN|NaN	>tr|A0A140G1S1|A0A140G1S1_TOBAC;>tr|G3LV06|G3LV06_9SOLA	5	3.10503	3.10503	760.412	8.60412	0.0106496	NaN	NaN	NaN
RCHL/MCHL	RCHL	MCHL	>tr|A0A140G1S2|A0A140G1S2_TOBAC	NaN	NaN	NaN|NaN	>tr|A0A140G1S2|A0A140G1S2_TOBAC	1	2.93264	2.93264	663.505	7.63505	0.00529803	NaN	NaN	NaN
RCHL/MCHL	RCHL	MCHL	>tr|A0A140G1S3|A0A140G1S3_TOBAC	NaN	NaN	NaN|NaN|NaN|NaN|NaN	>tr|A0A140G1S3|A0A140G1S3_TOBAC	43	2.62926	2.62926	518.709	6.18709	1.32e-07	NaN	NaN	NaN
RCHL/MCHL	RCHL	MCHL	>tr|A0A140G1S8|A0A140G1S8_TOBAC;>tr|G3LV14|G3LV14_9SOLA	NaN	NaN	NaN	>tr|A0A140G1S8|A0A140G1S8_TOBAC;>tr|G3LV14|G3LV14_9SOLA	17	3.88518	3.88518	1377.59	14.7759	8.51e-09	NaN	NaN	NaN
RCHL/MCHL	RCHL	MCHL	>tr|A0A140G1V5|A0A140G1V5_TOBAC;>tr|G3LV42|G3LV42_9SOLA	NaN	NaN	NaN	>tr|A0A140G1V5|A0A140G1V5_TOBAC;>tr|G3LV42|G3LV42_9SOLA	7	0.710513	0.710513	63.6386	1.63639	0.0234281	NaN	NaN	NaN
RCHL/MCHL	RCHL	MCHL	>tr|A0A172WC23|A0A172WC23_NICBE	NaN	NaN	NaN	>tr|A0A172WC23|A0A172WC23_NICBE	1	1.97231	1.97231	292.397	3.92397	0.0237328	NaN	NaN	NaN
RCHL/MCHL	RCHL	MCHL	>sp|P35057|H4_SOLLC;>tr|A0A0A7HI84|A0A0A7HI84_NICBE;>tr|A0A9R6|A0A9R6_TOBAC;>tr|K4D9M4|K4D9M4_SOLLC;>tr|K4DAZ1|K4DAZ1_SOLLC	NaN	NaN	NaN	>sp|P35057|H4_SOLLC;>tr|A0A0A7HI84|A0A0A7HI84_NICBE;>tr|A0A9R6|A0A9R6_TOBAC;>tr|K4D9M4|K4D9M4_SOLLC;>tr|K4DAZ1|K4DAZ1_SOLLC	3	7.03113	7.03113	12979.2	130.792	8.41e-08	NaN	NaN	NaN
RCHL/MCHL	RCHL	MCHL	>sp|P26658|VSR_RSVT;>sp|Q01210|VSR_RSVM;>tr|A0A0A7W7E8|A0A0A7W7E8_9VIRU;>tr|A1EC36|A1EC36_9VIRU;>tr|A2I7L7|A2I7L7_9VIRU;>tr|A5X2H2|A5X2H2_9VIRU;>tr|B0EVU6|B0EVU6_9VIRU;>tr|B0EVU8|B0EVU8_9VIRU;>tr|B0EVU9|B0EVU9_9VIRU;>tr|B0EVV1|B0EVV1_9VIRU;>tr|B0EY09|B0EY09_9VIRU;>tr|B0EY10|B0EY10_9VIRU;>tr|B0EY11|B0EY11_9VIRU;>tr|B0EY12|B0EY12_9VIRU;>tr|B0EY14|B0EY14_9VIRU;>tr|B0EY16|B0EY16_9VIRU;>tr|B0EY19|B0EY…	NaN	NaN	NaN	>sp|P26658|VSR_RSVT;>sp|Q01210|VSR_RSVM;>tr|A0A0A7W7E8|A0A0A7W7E8_9VIRU;>tr|A1EC36|A1EC36_9VIRU;>tr|A2I7L7|A2I7L7_9VIRU;>tr|A5X2H2|A5X2H2_9VIRU;>tr|B0EVU6|B0EVU6_9VIRU;>tr|B0EVU8|B0EVU8_9VIRU;>tr|B0EVU9|B0EVU9_9VIRU;>tr|B0EVV1|B0EVV1_9VIRU;>tr|B0EY09|B0EY09_9VIRU;>tr|B0EY10|B0EY10_9VIRU;>tr|B0EY11|B0EY11_9VIRU;>tr|B0EY12|B0EY12_9VIRU;>tr|B0EY14|B0EY14_9VIRU;>tr|B0EY16|B0EY16_9VIRU;>tr|B0EY19|B0EY…	1	7.66531	7.66531	20199.6	202.996	0.0036947	NaN	NaN	NaN
RCHL/MCHL	RCHL	MCHL	>sp|Q00844|NCP_RSVT;>sp|Q01209|NCP_RSVM;>tr|A2I7L9|A2I7L9_9VIRU;>tr|B0EVW2|B0EVW2_9VIRU;>tr|B0EVW4|B0EVW4_9VIRU;>tr|B0EVW5|B0EVW5_9VIRU;>tr|B0EVW7|B0EVW7_9VIRU;>tr|B5B632|B5B632_9VIRU;>tr|B5B646|B5B646_9VIRU;>tr|D8L260|D8L260_9VIRU;>tr|D8L270|D8L270_9VIRU;>tr|D8L280|D8L280_9VIRU;>tr|E3UZU7|E3UZU7_9VIRU;>tr|F2ZAL1|F2ZAL1_9VIRU;>tr|F2ZAL3|F2ZAL3_9VIRU;>tr|I6TLQ9|I6TLQ9_9VIRU;>tr|O10389|O10389_9VIRU…	NaN	NaN	NaN	>sp|Q00844|NCP_RSVT;>sp|Q01209|NCP_RSVM;>tr|A2I7L9|A2I7L9_9VIRU;>tr|B0EVW2|B0EVW2_9VIRU;>tr|B0EVW4|B0EVW4_9VIRU;>tr|B0EVW5|B0EVW5_9VIRU;>tr|B0EVW7|B0EVW7_9VIRU;>tr|B5B632|B5B632_9VIRU;>tr|B5B646|B5B646_9VIRU;>tr|D8L260|D8L260_9VIRU;>tr|D8L270|D8L270_9VIRU;>tr|D8L280|D8L280_9VIRU;>tr|E3UZU7|E3UZU7_9VIRU;>tr|F2ZAL1|F2ZAL1_9VIRU;>tr|F2ZAL3|F2ZAL3_9VIRU;>tr|I6TLQ9|I6TLQ9_9VIRU;>tr|O10389|O10389_9VIRU…	3	4.75668	4.75668	2603.36	27.0336	0.0036947	NaN	NaN	NaN
RCHL/MCHL	RCHL	MCHL	>tr|A2IBL2|A2IBL2_NICBE	NaN	NaN	NaN	>tr|A2IBL2|A2IBL2_NICBE	4	6.68942	6.68942	10220.9	103.209	3.34e-06	NaN	NaN	NaN
RCHL/MCHL	RCHL	MCHL	>tr|A4D0J8|A4D0J8_NICBE	NaN	NaN	NaN	>tr|A4D0J8|A4D0J8_NICBE	1	-1.39754	1.39754	-62.0425	0.379575	0.0119025	NaN	NaN	NaN
RCHL/MCHL	RCHL	MCHL	>tr|A7L4B4|A7L4B4_NICBE;>tr|A7VMF1|A7VMF1_TOBAC;>tr|A7VMP6|A7VMP6_TOBAC;>tr|K4AXF7|K4AXF7_SOLLC;>tr|K4AY75|K4AY75_SOLLC;>tr|K4DFY5|K4DFY5_SOLLC;>tr|Q6LB28|Q6LB28_SOLLC	NaN	NaN	NaN	>tr|A7L4B4|A7L4B4_NICBE;>tr|A7VMF1|A7VMF1_TOBAC;>tr|A7VMP6|A7VMP6_TOBAC;>tr|K4AXF7|K4AXF7_SOLLC;>tr|K4AY75|K4AY75_SOLLC;>tr|K4DFY5|K4DFY5_SOLLC;>tr|Q6LB28|Q6LB28_SOLLC	2	6.32402	6.32402	7911.59	80.1159	1.06e-06	NaN	NaN	NaN
RCHL/MCHL	RCHL	MCHL	>tr|A7U629|A7U629_TOBAC	NaN	NaN	NaN	>tr|A7U629|A7U629_TOBAC	5	2.70731	2.70731	553.105	6.53105	0.00958266	NaN	NaN	NaN
RCHL/MCHL	RCHL	MCHL	>tr|A7XAQ5|A7XAQ5_TOBAC	NaN	NaN	NaN	>tr|A7XAQ5|A7XAQ5_TOBAC	11	2.28772	2.28772	388.283	4.88283	0.00516001	NaN	NaN	NaN
RCHL/MCHL	RCHL	MCHL	>tr|A9CM22|A9CM22_TOBAC	NaN	NaN	NaN|NaN	>tr|A9CM22|A9CM22_TOBAC	6	3.18161	3.18161	807.322	9.07322	0.0131547	NaN	NaN	NaN
RCHL/MCHL	RCHL	MCHL	>tr|A9UF61|A9UF61_NICAL;>tr|Q71TW2|Q71TW2_NICGU	NaN	NaN	NaN	>tr|A9UF61|A9UF61_NICAL;>tr|Q71TW2|Q71TW2_NICGU	1	4.13538	4.13538	1657.41	17.5741	0.000871344	NaN	NaN	NaN
RCHL/MCHL	RCHL	MCHL	>tr|A9YTW3|A9YTW3_TOBAC;>tr|A9YTW4|A9YTW4_TOBAC	NaN	NaN	NaN	>tr|A9YTW3|A9YTW3_TOBAC;>tr|A9YTW4|A9YTW4_TOBAC	2	2.72759	2.72759	562.35	6.6235	0.00240543	NaN	NaN	NaN
RCHL/MCHL	RCHL	MCHL	>tr|B0EVQ5|B0EVQ5_9VIRU;>tr|B0EVQ7|B0EVQ7_9VIRU;>tr|B0EVR5|B0EVR5_9VIRU;>tr|B7VGG2|B7VGG2_9VIRU;>tr|B7VGG3|B7VGG3_9VIRU;>tr|B7VGG4|B7VGG4_9VIRU;>tr|B7VGG5|B7VGG5_9VIRU;>tr|B7VGG7|B7VGG7_9VIRU;>tr|B7VGG8|B7VGG8_9VIRU;>tr|B7VGG9|B7VGG9_9VIRU;>tr|B7VU76|B7VU76_9VIRU;>tr|B8ZXH9|B8ZXH9_9VIRU;>tr|B8ZXI0|B8ZXI0_9VIRU;>tr|D2KMP5|D2KMP5_9VIRU;>tr|D8L235|D8L235_9VIRU;>tr|F1T2R2|F1T2R2_9VIRU;>tr|G4WH15|G4WH…	NaN	NaN	NaN	>tr|B0EVQ5|B0EVQ5_9VIRU;>tr|B0EVQ7|B0EVQ7_9VIRU;>tr|B0EVR5|B0EVR5_9VIRU;>tr|B7VGG2|B7VGG2_9VIRU;>tr|B7VGG3|B7VGG3_9VIRU;>tr|B7VGG4|B7VGG4_9VIRU;>tr|B7VGG5|B7VGG5_9VIRU;>tr|B7VGG7|B7VGG7_9VIRU;>tr|B7VGG8|B7VGG8_9VIRU;>tr|B7VGG9|B7VGG9_9VIRU;>tr|B7VU76|B7VU76_9VIRU;>tr|B8ZXH9|B8ZXH9_9VIRU;>tr|B8ZXI0|B8ZXI0_9VIRU;>tr|D2KMP5|D2KMP5_9VIRU;>tr|D8L235|D8L235_9VIRU;>tr|F1T2R2|F1T2R2_9VIRU;>tr|G4WH15|G4WH…	7	11.8667	11.8667	373353	3734.53	1.52e-11	NaN	NaN	NaN
RCHL/MCHL	RCHL	MCHL	>sp|Q00844|NCP_RSVT;>sp|Q01209|NCP_RSVM;>tr|A2I7L9|A2I7L9_9VIRU;>tr|B0EVW2|B0EVW2_9VIRU;>tr|B0EVW4|B0EVW4_9VIRU;>tr|B0EVW5|B0EVW5_9VIRU;>tr|B0EVW7|B0EVW7_9VIRU;>tr|B0EVW8|B0EVW8_9VIRU;>tr|B5B632|B5B632_9VIRU;>tr|B5B646|B5B646_9VIRU;>tr|B5B667|B5B667_9VIRU;>tr|D8L260|D8L260_9VIRU;>tr|D8L262|D8L262_9VIRU;>tr|D8L270|D8L270_9VIRU;>tr|D8L280|D8L280_9VIRU;>tr|E3UZU7|E3UZU7_9VIRU;>tr|F2ZAL1|F2ZAL1_9VIRU…	NaN	NaN	NaN	>sp|Q00844|NCP_RSVT;>sp|Q01209|NCP_RSVM;>tr|A2I7L9|A2I7L9_9VIRU;>tr|B0EVW2|B0EVW2_9VIRU;>tr|B0EVW4|B0EVW4_9VIRU;>tr|B0EVW5|B0EVW5_9VIRU;>tr|B0EVW7|B0EVW7_9VIRU;>tr|B0EVW8|B0EVW8_9VIRU;>tr|B5B632|B5B632_9VIRU;>tr|B5B646|B5B646_9VIRU;>tr|B5B667|B5B667_9VIRU;>tr|D8L260|D8L260_9VIRU;>tr|D8L262|D8L262_9VIRU;>tr|D8L270|D8L270_9VIRU;>tr|D8L280|D8L280_9VIRU;>tr|E3UZU7|E3UZU7_9VIRU;>tr|F2ZAL1|F2ZAL1_9VIRU…	1	4.75668	4.75668	2603.36	27.0336	0.0036947	NaN	NaN	NaN
RCHL/MCHL	RCHL	MCHL	>tr|B3F8G6|B3F8G6_NICLS	NaN	NaN	NaN	>tr|B3F8G6|B3F8G6_NICLS	4	1.41356	1.41356	166.394	2.66394	0.0382304	NaN	NaN	NaN
RCHL/MCHL	RCHL	MCHL	>tr|B5M4V6|B5M4V6_TOBAC;>tr|K4C9X0|K4C9X0_SOLLC;>tr|K4D2U0|K4D2U0_SOLLC	NaN	NaN	NaN	>tr|B5M4V6|B5M4V6_TOBAC;>tr|K4C9X0|K4C9X0_SOLLC;>tr|K4D2U0|K4D2U0_SOLLC	8	2.89452	2.89452	643.598	7.43598	0.00479834	NaN	NaN	NaN
RCHL/MCHL	RCHL	MCHL	>tr|C3RXI5|C3RXI5_TOBAC	NaN	NaN	NaN	>tr|C3RXI5|C3RXI5_TOBAC	25	2.93859	2.93859	666.66	7.6666	1.86e-06	NaN	NaN	NaN
RCHL/MCHL	RCHL	MCHL	>tr|C5IU71|C5IU71_SOLLC	NaN	NaN	NaN	>tr|C5IU71|C5IU71_SOLLC	2	1.18469	1.18469	127.314	2.27314	0.0144108	NaN	NaN	NaN
RCHL/MCHL	RCHL	MCHL	>sp|Q9XHH3|CATA2_SOLLC;>tr|K4BAE6|K4BAE6_SOLLC;>tr|L0SQ20|L0SQ20_TOBAC;>tr|L0SS91|L0SS91_TOBAC;>tr|O24511|O24511_TOBAC	NaN	NaN	NaN	>sp|Q9XHH3|CATA2_SOLLC;>tr|K4BAE6|K4BAE6_SOLLC;>tr|L0SQ20|L0SQ20_TOBAC;>tr|L0SS91|L0SS91_TOBAC;>tr|O24511|O24511_TOBAC	7	2.92717	2.92717	660.616	7.60616	0.00717714	NaN	NaN	NaN
RCHL/MCHL	RCHL	MCHL	>sp|P27522|CB13_SOLLC;>tr|K4CXU8|K4CXU8_SOLLC	NaN	NaN	NaN|NaN	>sp|P27522|CB13_SOLLC;>tr|K4CXU8|K4CXU8_SOLLC	3	6.6963	6.6963	10270.2	103.702	0.00253523	NaN	NaN	NaN
RCHL/MCHL	RCHL	MCHL	>sp|P14278|CB24_SOLLC;>tr|Q84TM7|Q84TM7_TOBAC	NaN	NaN	NaN	>sp|P14278|CB24_SOLLC;>tr|Q84TM7|Q84TM7_TOBAC	6	2.11749	2.11749	333.937	4.33937	3.9e-05	NaN	NaN	NaN
RCHL/MCHL	RCHL	MCHL	>sp|P07369|CB2G_SOLLC	NaN	NaN	NaN	>sp|P07369|CB2G_SOLLC	2	1.94127	1.94127	284.043	3.84043	0.0083542	NaN	NaN	NaN
RCHL/MCHL	RCHL	MCHL	>sp|P31542|CLPAB_SOLLC;>tr|K4DF00|K4DF00_SOLLC	NaN	NaN	NaN	>sp|P31542|CLPAB_SOLLC;>tr|K4DF00|K4DF00_SOLLC	2	2.97063	2.97063	683.877	7.83877	0.0234281	NaN	NaN	NaN
RCHL/MCHL	RCHL	MCHL	CON__P13645|CON__P08779|CON__P02533|CON__Q04695|CON__ENSEMBL:ENSP00000377550;CON__P13646-1|CON__Q9UE12;CON__Q15323;CON__Q9D646;CON__A2A5Y0;CON__REFSEQ:XP_986630	NaN	NaN	NaN|NaN|NaN|NaN|NaN|NaN	CON__P13645|CON__P08779|CON__P02533|CON__Q04695|CON__ENSEMBL:ENSP00000377550;CON__P13646-1|CON__Q9UE12;CON__Q15323;CON__Q9D646;CON__A2A5Y0;CON__REFSEQ:XP_986630	8	3.70088	3.70088	1200.39	13.0039	3.93e-06	NaN	NaN	NaN
RCHL/MCHL	RCHL	MCHL	CON__P00711	NaN	NaN	NaN	CON__P00711	1	-7.28484	7.28484	-99.3587	0.00641277	0.00578594	NaN	NaN	NaN
RCHL/MCHL	RCHL	MCHL	CON__P00761	NaN	NaN	NaN	CON__P00761	3	6.70929	6.70929	10364	104.64	4.43e-05	NaN	NaN	NaN
RCHL/MCHL	RCHL	MCHL	CON__P13645|CON__P08779|CON__P02533|CON__Q04695|CON__ENSEMBL:ENSP00000377550;CON__P13646-1|CON__Q9UE12;CON__Q15323;CON__Q9D646;CON__A2A5Y0;CON__REFSEQ:XP_986630	NaN	NaN	NaN|NaN|NaN|NaN|NaN|NaN	CON__P13645|CON__P08779|CON__P02533|CON__Q04695|CON__ENSEMBL:ENSP00000377550;CON__P13646-1|CON__Q9UE12;CON__Q15323;CON__Q9D646;CON__A2A5Y0;CON__REFSEQ:XP_986630	35	3.82832	3.82832	1320.5	14.205	3.93e-18	NaN	NaN	NaN
RCHL/MCHL	RCHL	MCHL	CON__P04259|CON__P02538|CON__P48668	NaN	NaN	NaN|NaN|NaN	CON__P04259|CON__P02538|CON__P48668	39	4.04286	4.04286	1548.25	16.4825	3.71e-24	NaN	NaN	NaN
RCHL/MCHL	RCHL	MCHL	CON__P02662	NaN	NaN	NaN	CON__P02662	4	3.04155	3.04155	723.378	8.23378	0.0031891	NaN	NaN	NaN
RCHL/MCHL	RCHL	MCHL	CON__P02663	NaN	NaN	NaN	CON__P02663	2	5.4459	5.4459	4258.92	43.5892	0.0036947	NaN	NaN	NaN
RCHL/MCHL	RCHL	MCHL	CON__P02768-1	NaN	NaN	NaN	CON__P02768-1	11	3.01881	3.01881	710.499	8.10499	0.000415427	NaN	NaN	NaN
RCHL/MCHL	RCHL	MCHL	CON__P02769	NaN	NaN	NaN	CON__P02769	45	3.2466	3.2466	849.127	9.49127	3.34e-17	NaN	NaN	NaN
RCHL/MCHL	RCHL	MCHL	CON__P04259|CON__P02538|CON__P48668	NaN	NaN	NaN|NaN|NaN	CON__P04259|CON__P02538|CON__P48668	39	3.90166	3.90166	1394.57	14.9457	1e-23	NaN	NaN	NaN
RCHL/MCHL	RCHL	MCHL	CON__P04264	NaN	NaN	NaN	CON__P04264	48	3.71655	3.71655	1214.6	13.146	2.47e-33	NaN	NaN	NaN
RCHL/MCHL	RCHL	MCHL	CON__P35908|CON__P13647|CON__P04259|CON__P02538|CON__P48668|CON__P12035|CON__Q01546|CON__Q7Z794|CON__P05787|CON__Q32MB2;CON__Q7RTS7;CON__Q3SY84	NaN	NaN	NaN|NaN|NaN|NaN|NaN|NaN|NaN|NaN|NaN|NaN	CON__P35908|CON__P13647|CON__P04259|CON__P02538|CON__P48668|CON__P12035|CON__Q01546|CON__Q7Z794|CON__P05787|CON__Q32MB2;CON__Q7RTS7;CON__Q3SY84	6	2.64711	2.64711	526.413	6.26413	4.36e-06	NaN	NaN	NaN
RCHL/MCHL	RCHL	MCHL	CON__P13645|CON__P08779|CON__P02533|CON__Q04695|CON__ENSEMBL:ENSP00000377550;CON__P13646-1|CON__Q9UE12;CON__Q15323;CON__Q9D646;CON__A2A5Y0;CON__REFSEQ:XP_986630	NaN	NaN	NaN|NaN|NaN|NaN|NaN|NaN	CON__P13645|CON__P08779|CON__P02533|CON__Q04695|CON__ENSEMBL:ENSP00000377550;CON__P13646-1|CON__Q9UE12;CON__Q15323;CON__Q9D646;CON__A2A5Y0;CON__REFSEQ:XP_986630	37	4.51815	4.51815	2191.39	22.9139	2.92e-25	NaN	NaN	NaN
RCHL/MCHL	RCHL	MCHL	CON__P35908|CON__P13647|CON__P04259|CON__P02538|CON__P48668|CON__P12035|CON__Q01546|CON__Q7Z794|CON__P05787|CON__Q32MB2;CON__Q7RTS7;CON__Q3SY84	NaN	NaN	NaN|NaN|NaN|NaN|NaN|NaN|NaN|NaN|NaN|NaN	CON__P35908|CON__P13647|CON__P04259|CON__P02538|CON__P48668|CON__P12035|CON__Q01546|CON__Q7Z794|CON__P05787|CON__Q32MB2;CON__Q7RTS7;CON__Q3SY84	11	3.78657	3.78657	1279.97	13.7997	5.05e-09	NaN	NaN	NaN
RCHL/MCHL	RCHL	MCHL	CON__P13645	NaN	NaN	NaN	CON__P13645	38	4.04996	4.04996	1556.37	16.5637	1.51e-30	NaN	NaN	NaN
RCHL/MCHL	RCHL	MCHL	CON__P35908|CON__P13647|CON__P04259|CON__P02538|CON__P48668|CON__P12035|CON__Q01546|CON__Q7Z794|CON__P05787|CON__Q32MB2;CON__Q7RTS7;CON__Q3SY84	NaN	NaN	NaN|NaN|NaN|NaN|NaN|NaN|NaN|NaN|NaN|NaN	CON__P35908|CON__P13647|CON__P04259|CON__P02538|CON__P48668|CON__P12035|CON__Q01546|CON__Q7Z794|CON__P05787|CON__Q32MB2;CON__Q7RTS7;CON__Q3SY84	41	3.44135	3.44135	986.303	10.863	1.34e-24	NaN	NaN	NaN
RCHL/MCHL	RCHL	MCHL	CON__P20930	NaN	NaN	NaN	CON__P20930	7	3.43173	3.43173	979.079	10.7908	8.72e-05	NaN	NaN	NaN
RCHL/MCHL	RCHL	MCHL	CON__P35527	NaN	NaN	NaN	CON__P35527	40	5.28576	5.28576	3800.97	39.0097	8.18e-40	NaN	NaN	NaN
RCHL/MCHL	RCHL	MCHL	CON__P35908	NaN	NaN	NaN	CON__P35908	49	3.97489	3.97489	1472.4	15.724	1.76e-38	NaN	NaN	NaN
RCHL/MCHL	RCHL	MCHL	CON__P04259|CON__P02538|CON__P48668	NaN	NaN	NaN|NaN|NaN	CON__P04259|CON__P02538|CON__P48668	37	3.90142	3.90142	1394.32	14.9432	7.84e-24	NaN	NaN	NaN
RCHL/MCHL	RCHL	MCHL	CON__P35908|CON__P13647|CON__P04259|CON__P02538|CON__P48668|CON__P12035|CON__Q01546|CON__Q7Z794|CON__P05787|CON__Q32MB2;CON__Q7RTS7;CON__Q3SY84	NaN	NaN	NaN|NaN|NaN|NaN|NaN|NaN|NaN|NaN|NaN|NaN	CON__P35908|CON__P13647|CON__P04259|CON__P02538|CON__P48668|CON__P12035|CON__Q01546|CON__Q7Z794|CON__P05787|CON__Q32MB2;CON__Q7RTS7;CON__Q3SY84	10	3.30577	3.30577	888.865	9.88865	1.32e-07	NaN	NaN	NaN
RCHL/MCHL	RCHL	MCHL	CON__P13645|CON__P08779|CON__P02533|CON__Q04695|CON__ENSEMBL:ENSP00000377550;CON__P13646-1|CON__Q9UE12;CON__Q15323;CON__Q9D646;CON__A2A5Y0;CON__REFSEQ:XP_986630	NaN	NaN	NaN|NaN|NaN|NaN|NaN|NaN	CON__P13645|CON__P08779|CON__P02533|CON__Q04695|CON__ENSEMBL:ENSP00000377550;CON__P13646-1|CON__Q9UE12;CON__Q15323;CON__Q9D646;CON__A2A5Y0;CON__REFSEQ:XP_986630	27	3.82647	3.82647	1318.67	14.1867	2.74e-13	NaN	NaN	NaN
RCHL/MCHL	RCHL	MCHL	CON__P35908|CON__P13647|CON__P04259|CON__P02538|CON__P48668|CON__P12035|CON__Q01546|CON__Q7Z794|CON__P05787|CON__Q32MB2;CON__Q7RTS7;CON__Q3SY84	NaN	NaN	NaN|NaN|NaN|NaN|NaN|NaN|NaN|NaN|NaN|NaN	CON__P35908|CON__P13647|CON__P04259|CON__P02538|CON__P48668|CON__P12035|CON__Q01546|CON__Q7Z794|CON__P05787|CON__Q32MB2;CON__Q7RTS7;CON__Q3SY84	6	3.67274	3.67274	1175.28	12.7528	3.32e-06	NaN	NaN	NaN
RCHL/MCHL	RCHL	MCHL	CON__Q5D862	NaN	NaN	NaN	CON__Q5D862	7	3.65588	3.65588	1160.46	12.6046	0.000505724	NaN	NaN	NaN
RCHL/MCHL	RCHL	MCHL	CON__P35908|CON__P13647|CON__P04259|CON__P02538|CON__P48668|CON__P12035|CON__Q01546|CON__Q7Z794|CON__P05787|CON__Q32MB2;CON__Q7RTS7;CON__Q3SY84	NaN	NaN	NaN|NaN|NaN|NaN|NaN|NaN|NaN|NaN|NaN|NaN	CON__P35908|CON__P13647|CON__P04259|CON__P02538|CON__P48668|CON__P12035|CON__Q01546|CON__Q7Z794|CON__P05787|CON__Q32MB2;CON__Q7RTS7;CON__Q3SY84	6	5.13209	5.13209	3406.81	35.0681	2.75e-07	NaN	NaN	NaN
RCHL/MCHL	RCHL	MCHL	CON__Q86YZ3	NaN	NaN	NaN	CON__Q86YZ3	21	3.9912	3.9912	1490.27	15.9027	1e-26	NaN	NaN	NaN
RCHL/MCHL	RCHL	MCHL	CON__Q8N1N4-2;CON__Q7RTT2	NaN	NaN	NaN	CON__Q8N1N4-2;CON__Q7RTT2	9	3.67083	3.67083	1173.59	12.7359	1.67e-06	NaN	NaN	NaN
RCHL/MCHL	RCHL	MCHL	CON__P13645|CON__P08779|CON__P02533|CON__Q04695|CON__ENSEMBL:ENSP00000377550;CON__P13646-1|CON__Q9UE12;CON__Q15323;CON__Q9D646;CON__A2A5Y0;CON__REFSEQ:XP_986630	NaN	NaN	NaN|NaN|NaN|NaN|NaN|NaN	CON__P13645|CON__P08779|CON__P02533|CON__Q04695|CON__ENSEMBL:ENSP00000377550;CON__P13646-1|CON__Q9UE12;CON__Q15323;CON__Q9D646;CON__A2A5Y0;CON__REFSEQ:XP_986630	7	3.15263	3.15263	789.277	8.89277	2.28e-05	NaN	NaN	NaN
RCHL/MCHL	RCHL	MCHL	>tr|D2DMF5|D2DMF5_NICBE	NaN	NaN	NaN	>tr|D2DMF5|D2DMF5_NICBE	3	3.23273	3.23273	840.047	9.40047	0.0048662	NaN	NaN	NaN
RCHL/MCHL	RCHL	MCHL	>tr|D2K7Z2|D2K7Z2_TOBAC;>tr|K4CJ02|K4CJ02_SOLLC	NaN	NaN	NaN	>tr|D2K7Z2|D2K7Z2_TOBAC;>tr|K4CJ02|K4CJ02_SOLLC	8	4.33615	4.33615	1919.81	20.1981	1.23e-06	NaN	NaN	NaN
RCHL/MCHL	RCHL	MCHL	>tr|D6PZY6|D6PZY6_TOBAC;>tr|Q40427|Q40427_NICSY	NaN	NaN	NaN	>tr|D6PZY6|D6PZY6_TOBAC;>tr|Q40427|Q40427_NICSY	1	6.4053	6.4053	8375.94	84.7594	0.000540514	NaN	NaN	NaN
RCHL/MCHL	RCHL	MCHL	>tr|E1AXT8|E1AXT8_NICBE	NaN	NaN	NaN	>tr|E1AXT8|E1AXT8_NICBE	13	1.14436	1.14436	121.049	2.21049	0.00289009	NaN	NaN	NaN
RCHL/MCHL	RCHL	MCHL	>tr|E5L8B5|E5L8B5_TOBAC	NaN	NaN	NaN	>tr|E5L8B5|E5L8B5_TOBAC	3	3.54127	3.54127	1064.21	11.6421	0.02158	NaN	NaN	NaN
RCHL/MCHL	RCHL	MCHL	>tr|E5LLE7|E5LLE7_NICBE	NaN	NaN	NaN	>tr|E5LLE7|E5LLE7_NICBE	9	2.77172	2.77172	582.922	6.82922	0.000251034	NaN	NaN	NaN
RCHL/MCHL	RCHL	MCHL	>tr|F2VJ75|F2VJ75_TOBAC;>tr|Q9SXX5|Q9SXX5_NICPA	NaN	NaN	NaN|NaN|NaN	>tr|F2VJ75|F2VJ75_TOBAC;>tr|Q9SXX5|Q9SXX5_NICPA	18	1.33794	1.33794	152.791	2.52791	6.77e-05	NaN	NaN	NaN
RCHL/MCHL	RCHL	MCHL	>tr|G3LUZ3|G3LUZ3_9SOLA	NaN	NaN	NaN	>tr|G3LUZ3|G3LUZ3_9SOLA	14	4.92323	4.92323	2934.18	30.3418	1.52e-07	NaN	NaN	NaN
RCHL/MCHL	RCHL	MCHL	>tr|G3LV07|G3LV07_9SOLA	NaN	NaN	NaN|NaN|NaN	>tr|G3LV07|G3LV07_9SOLA	34	3.55875	3.55875	1078.39	11.7839	3.65e-22	NaN	NaN	NaN
RCHL/MCHL	RCHL	MCHL	>tr|B0EVQ5|B0EVQ5_9VIRU;>tr|B0EVQ7|B0EVQ7_9VIRU;>tr|B0EVR5|B0EVR5_9VIRU;>tr|B7VGG2|B7VGG2_9VIRU;>tr|B7VGG3|B7VGG3_9VIRU;>tr|B7VGG4|B7VGG4_9VIRU;>tr|B7VGG5|B7VGG5_9VIRU;>tr|B7VGG7|B7VGG7_9VIRU;>tr|B7VGG8|B7VGG8_9VIRU;>tr|B7VGG9|B7VGG9_9VIRU;>tr|B7VU76|B7VU76_9VIRU;>tr|B8ZXH9|B8ZXH9_9VIRU;>tr|B8ZXI0|B8ZXI0_9VIRU;>tr|D2KMP5|D2KMP5_9VIRU;>tr|D8L235|D8L235_9VIRU;>tr|F1T2R2|F1T2R2_9VIRU;>tr|G4WH15|G4WH…	NaN	NaN	NaN	>tr|B0EVQ5|B0EVQ5_9VIRU;>tr|B0EVQ7|B0EVQ7_9VIRU;>tr|B0EVR5|B0EVR5_9VIRU;>tr|B7VGG2|B7VGG2_9VIRU;>tr|B7VGG3|B7VGG3_9VIRU;>tr|B7VGG4|B7VGG4_9VIRU;>tr|B7VGG5|B7VGG5_9VIRU;>tr|B7VGG7|B7VGG7_9VIRU;>tr|B7VGG8|B7VGG8_9VIRU;>tr|B7VGG9|B7VGG9_9VIRU;>tr|B7VU76|B7VU76_9VIRU;>tr|B8ZXH9|B8ZXH9_9VIRU;>tr|B8ZXI0|B8ZXI0_9VIRU;>tr|D2KMP5|D2KMP5_9VIRU;>tr|D8L235|D8L235_9VIRU;>tr|F1T2R2|F1T2R2_9VIRU;>tr|G4WH15|G4WH…	6	11.755	11.755	345517	3456.17	1.68e-10	NaN	NaN	NaN
RCHL/MCHL	RCHL	MCHL	>tr|G8D593|G8D593_SOLLC	NaN	NaN	NaN	>tr|G8D593|G8D593_SOLLC	1	3.93929	3.93929	1434.07	15.3407	0.0119025	NaN	NaN	NaN
RCHL/MCHL	RCHL	MCHL	>sp|P25469|H2A1_SOLLC;>tr|G8IIJ5|G8IIJ5_SOLLC;>tr|K4BDU6|K4BDU6_SOLLC;>tr|K4CAR4|K4CAR4_SOLLC;>tr|K4CR67|K4CR67_SOLLC;>tr|K4CV07|K4CV07_SOLLC;>tr|K4CVP7|K4CVP7_SOLLC;>tr|K4CXI7|K4CXI7_SOLLC;>tr|K4DB31|K4DB31_SOLLC;>tr|K4DB32|K4DB32_SOLLC;>tr|K4DB65|K4DB65_SOLLC;>tr|K4DBM0|K4DBM0_SOLLC;>tr|Q8H0G7|Q8H0G7_TOBAC	NaN	NaN	NaN	>sp|P25469|H2A1_SOLLC;>tr|G8IIJ5|G8IIJ5_SOLLC;>tr|K4BDU6|K4BDU6_SOLLC;>tr|K4CAR4|K4CAR4_SOLLC;>tr|K4CR67|K4CR67_SOLLC;>tr|K4CV07|K4CV07_SOLLC;>tr|K4CVP7|K4CVP7_SOLLC;>tr|K4CXI7|K4CXI7_SOLLC;>tr|K4DB31|K4DB31_SOLLC;>tr|K4DB32|K4DB32_SOLLC;>tr|K4DB65|K4DB65_SOLLC;>tr|K4DBM0|K4DBM0_SOLLC;>tr|Q8H0G7|Q8H0G7_TOBAC	1	9.74743	9.74743	85854.2	859.542	0.00186348	NaN	NaN	NaN
RCHL/MCHL	RCHL	MCHL	>tr|G8Z261|G8Z261_SOLLC	NaN	NaN	NaN	>tr|G8Z261|G8Z261_SOLLC	4	2.40034	2.40034	427.929	5.27929	0.0130489	NaN	NaN	NaN
RCHL/MCHL	RCHL	MCHL	>sp|Q40147|GSA_SOLLC;>tr|K4BP76|K4BP76_SOLLC	NaN	NaN	NaN	>sp|Q40147|GSA_SOLLC;>tr|K4BP76|K4BP76_SOLLC	8	2.44617	2.44617	444.967	5.44967	0.00101249	NaN	NaN	NaN
RCHL/MCHL	RCHL	MCHL	>tr|H9CCH7|H9CCH7_TOBAC	NaN	NaN	NaN	>tr|H9CCH7|H9CCH7_TOBAC	2	3.50005	3.50005	1031.41	11.3141	0.0165752	NaN	NaN	NaN
RCHL/MCHL	RCHL	MCHL	>tr|I0B7J1|I0B7J1_NICBE	NaN	NaN	NaN|NaN	>tr|I0B7J1|I0B7J1_NICBE	24	3.30366	3.30366	887.415	9.87415	4.57e-15	NaN	NaN	NaN
RCHL/MCHL	RCHL	MCHL	>tr|I0B7J4|I0B7J4_NICBE	NaN	NaN	NaN	>tr|I0B7J4|I0B7J4_NICBE	10	2.79602	2.79602	594.521	6.94521	2.66e-07	NaN	NaN	NaN
RCHL/MCHL	RCHL	MCHL	>tr|I0B7J5|I0B7J5_NICBE;>tr|Q58H59|Q58H59_NICBE	NaN	NaN	NaN	>tr|I0B7J5|I0B7J5_NICBE;>tr|Q58H59|Q58H59_NICBE	4	4.55829	4.55829	2256.04	23.5604	0.0118318	NaN	NaN	NaN
RCHL/MCHL	RCHL	MCHL	>tr|I0B7J6|I0B7J6_NICBE	NaN	NaN	NaN	>tr|I0B7J6|I0B7J6_NICBE	3	2.17575	2.17575	351.822	4.51822	7.47e-05	NaN	NaN	NaN
RCHL/MCHL	RCHL	MCHL	>tr|I0B7J8|I0B7J8_NICBE;>tr|Q04126|Q04126_TOBAC	NaN	NaN	NaN|NaN	>tr|I0B7J8|I0B7J8_NICBE;>tr|Q04126|Q04126_TOBAC	12	5.15343	5.15343	3459.07	35.5907	2.17e-09	NaN	NaN	NaN
RCHL/MCHL	RCHL	MCHL	>tr|I0B7J9|I0B7J9_NICBE;>tr|I0B7K0|I0B7K0_NICBE;>tr|Q5EFR5|Q5EFR5_NICBE	NaN	NaN	NaN	>tr|I0B7J9|I0B7J9_NICBE;>tr|I0B7K0|I0B7K0_NICBE;>tr|Q5EFR5|Q5EFR5_NICBE	9	3.93353	3.93353	1427.96	15.2796	1.7e-08	NaN	NaN	NaN
RCHL/MCHL	RCHL	MCHL	>tr|I7GVS5|I7GVS5_TOBAC	NaN	NaN	NaN|NaN|NaN|NaN|NaN	>tr|I7GVS5|I7GVS5_TOBAC	10	1.84678	1.84678	259.697	3.59697	0.00439143	NaN	NaN	NaN
RCHL/MCHL	RCHL	MCHL	iRT-pep	NaN	NaN	NaN	iRT-pep	14	10.0781	10.0781	107999	1080.99	1.52e-11	NaN	NaN	NaN
RCHL/MCHL	RCHL	MCHL	>tr|K4ASB8|K4ASB8_SOLLC	NaN	NaN	NaN	>tr|K4ASB8|K4ASB8_SOLLC	6	2.21195	2.21195	363.301	4.63301	0.000538305	NaN	NaN	NaN
RCHL/MCHL	RCHL	MCHL	>tr|K4AV63|K4AV63_SOLLC	NaN	NaN	NaN	>tr|K4AV63|K4AV63_SOLLC	15	2.50569	2.50569	467.92	5.6792	0.00147307	NaN	NaN	NaN
RCHL/MCHL	RCHL	MCHL	>tr|K4AXM7|K4AXM7_SOLLC	NaN	NaN	NaN	>tr|K4AXM7|K4AXM7_SOLLC	1	5.23755	5.23755	3672.75	37.7275	0.0161291	NaN	NaN	NaN
RCHL/MCHL	RCHL	MCHL	>tr|K4AY97|K4AY97_SOLLC	NaN	NaN	NaN	>tr|K4AY97|K4AY97_SOLLC	5	4.07841	4.07841	1589.37	16.8937	0.00769922	NaN	NaN	NaN
RCHL/MCHL	RCHL	MCHL	>tr|K4AYG3|K4AYG3_SOLLC	NaN	NaN	NaN	>tr|K4AYG3|K4AYG3_SOLLC	9	-0.853109	0.853109	-44.6409	0.553591	0.000901218	NaN	NaN	NaN
RCHL/MCHL	RCHL	MCHL	>tr|K4B033|K4B033_SOLLC	NaN	NaN	NaN	>tr|K4B033|K4B033_SOLLC	2	6.26697	6.26697	7600.98	77.0098	0.00899546	NaN	NaN	NaN
RCHL/MCHL	RCHL	MCHL	>tr|K4B0D3|K4B0D3_SOLLC	NaN	NaN	NaN	>tr|K4B0D3|K4B0D3_SOLLC	6	2.99507	2.99507	697.27	7.9727	0.0332346	NaN	NaN	NaN
RCHL/MCHL	RCHL	MCHL	>tr|K4B0Q1|K4B0Q1_SOLLC	NaN	NaN	NaN	>tr|K4B0Q1|K4B0Q1_SOLLC	7	3.27248	3.27248	866.306	9.66306	8.64e-06	NaN	NaN	NaN
RCHL/MCHL	RCHL	MCHL	>tr|K4B1S1|K4B1S1_SOLLC	NaN	NaN	NaN	>tr|K4B1S1|K4B1S1_SOLLC	25	2.11487	2.11487	333.152	4.33152	9.5e-05	NaN	NaN	NaN
RCHL/MCHL	RCHL	MCHL	>tr|K4B2I9|K4B2I9_SOLLC;>tr|K4B2J4|K4B2J4_SOLLC	NaN	NaN	NaN	>tr|K4B2I9|K4B2I9_SOLLC;>tr|K4B2J4|K4B2J4_SOLLC	3	4.44297	4.44297	2075.04	21.7504	0.0173479	NaN	NaN	NaN
RCHL/MCHL	RCHL	MCHL	>tr|K4B2I9|K4B2I9_SOLLC;>tr|K4B2J4|K4B2J4_SOLLC	NaN	NaN	NaN	>tr|K4B2I9|K4B2I9_SOLLC;>tr|K4B2J4|K4B2J4_SOLLC	2	4.44297	4.44297	2075.04	21.7504	0.0173479	NaN	NaN	NaN
RCHL/MCHL	RCHL	MCHL	>tr|K4B375|K4B375_SOLLC	NaN	NaN	NaN	>tr|K4B375|K4B375_SOLLC	8	-1.6322	1.6322	-67.7404	0.322596	0.0230321	NaN	NaN	NaN
RCHL/MCHL	RCHL	MCHL	>tr|K4B3P9|K4B3P9_SOLLC	NaN	NaN	NaN	>tr|K4B3P9|K4B3P9_SOLLC	2	1.96878	1.96878	291.437	3.91437	0.00942081	NaN	NaN	NaN
RCHL/MCHL	RCHL	MCHL	>tr|K4B467|K4B467_SOLLC	NaN	NaN	NaN	>tr|K4B467|K4B467_SOLLC	6	2.56732	2.56732	492.706	5.92706	0.000289198	NaN	NaN	NaN
RCHL/MCHL	RCHL	MCHL	>tr|K4B4L4|K4B4L4_SOLLC	NaN	NaN	NaN	>tr|K4B4L4|K4B4L4_SOLLC	8	6.34573	6.34573	8033.08	81.3308	0.000310763	NaN	NaN	NaN
RCHL/MCHL	RCHL	MCHL	>tr|K4B5Z5|K4B5Z5_SOLLC	NaN	NaN	NaN	>tr|K4B5Z5|K4B5Z5_SOLLC	2	3.65907	3.65907	1163.26	12.6326	0.0123423	NaN	NaN	NaN
RCHL/MCHL	RCHL	MCHL	>tr|K4B6T0|K4B6T0_SOLLC	NaN	NaN	NaN	>tr|K4B6T0|K4B6T0_SOLLC	3	-1.07352	1.07352	-52.484	0.47516	0.0424781	NaN	NaN	NaN
RCHL/MCHL	RCHL	MCHL	>tr|K4B838|K4B838_SOLLC;>tr|K4D3B5|K4D3B5_SOLLC	NaN	NaN	NaN	>tr|K4B838|K4B838_SOLLC;>tr|K4D3B5|K4D3B5_SOLLC	2	8.13035	8.13035	27920.6	280.206	0.000249804	NaN	NaN	NaN
RCHL/MCHL	RCHL	MCHL	>tr|K4B924|K4B924_SOLLC	NaN	NaN	NaN	>tr|K4B924|K4B924_SOLLC	9	-0.999787	0.999787	-49.9926	0.500074	0.00604821	NaN	NaN	NaN
RCHL/MCHL	RCHL	MCHL	>tr|K4B9S5|K4B9S5_SOLLC	NaN	NaN	NaN	>tr|K4B9S5|K4B9S5_SOLLC	13	1.73003	1.73003	231.734	3.31734	2.67e-06	NaN	NaN	NaN
RCHL/MCHL	RCHL	MCHL	>tr|K4BAP9|K4BAP9_SOLLC	NaN	NaN	NaN|NaN	>tr|K4BAP9|K4BAP9_SOLLC	7	3.73417	3.73417	1230.75	13.3075	0.000383911	NaN	NaN	NaN
RCHL/MCHL	RCHL	MCHL	>tr|K4BAW0|K4BAW0_SOLLC	NaN	NaN	NaN	>tr|K4BAW0|K4BAW0_SOLLC	1	1.87699	1.87699	267.308	3.67308	0.00533815	NaN	NaN	NaN
RCHL/MCHL	RCHL	MCHL	>tr|K4BB24|K4BB24_SOLLC	NaN	NaN	NaN	>tr|K4BB24|K4BB24_SOLLC	2	1.1389	1.1389	120.213	2.20213	0.0095442	NaN	NaN	NaN
RCHL/MCHL	RCHL	MCHL	>tr|K4BBJ0|K4BBJ0_SOLLC	NaN	NaN	NaN	>tr|K4BBJ0|K4BBJ0_SOLLC	9	3.41503	3.41503	966.662	10.6666	0.000673448	NaN	NaN	NaN
RCHL/MCHL	RCHL	MCHL	>tr|K4BBJ8|K4BBJ8_SOLLC	NaN	NaN	NaN	>tr|K4BBJ8|K4BBJ8_SOLLC	7	4.37811	4.37811	1979.42	20.7942	0.000217966	NaN	NaN	NaN
RCHL/MCHL	RCHL	MCHL	>tr|K4BBN0|K4BBN0_SOLLC;>tr|M9XFL9|M9XFL9_NICBE	NaN	NaN	NaN	>tr|K4BBN0|K4BBN0_SOLLC;>tr|M9XFL9|M9XFL9_NICBE	3	2.25869	2.25869	378.558	4.78558	0.00150797	NaN	NaN	NaN
RCHL/MCHL	RCHL	MCHL	>tr|K4BCV4|K4BCV4_SOLLC	NaN	NaN	NaN|NaN	>tr|K4BCV4|K4BCV4_SOLLC	9	1.14077	1.14077	120.498	2.20498	0.0114735	NaN	NaN	NaN
RCHL/MCHL	RCHL	MCHL	>tr|K4BDP2|K4BDP2_SOLLC	NaN	NaN	NaN	>tr|K4BDP2|K4BDP2_SOLLC	2	3.8308	3.8308	1322.94	14.2294	0.000585952	NaN	NaN	NaN
RCHL/MCHL	RCHL	MCHL	>tr|K4BDZ7|K4BDZ7_SOLLC	NaN	NaN	NaN	>tr|K4BDZ7|K4BDZ7_SOLLC	5	2.00292	2.00292	300.809	4.00809	0.0249674	NaN	NaN	NaN
RCHL/MCHL	RCHL	MCHL	>tr|K4BI15|K4BI15_SOLLC	NaN	NaN	NaN	>tr|K4BI15|K4BI15_SOLLC	1	4.25476	4.25476	1809.02	19.0902	0.00379616	NaN	NaN	NaN
RCHL/MCHL	RCHL	MCHL	>tr|K4BI65|K4BI65_SOLLC	NaN	NaN	NaN	>tr|K4BI65|K4BI65_SOLLC	5	2.24705	2.24705	374.71	4.7471	0.0036947	NaN	NaN	NaN
RCHL/MCHL	RCHL	MCHL	>tr|K4BI68|K4BI68_SOLLC	NaN	NaN	NaN	>tr|K4BI68|K4BI68_SOLLC	6	1.51996	1.51996	186.783	2.86783	0.000548987	NaN	NaN	NaN
RCHL/MCHL	RCHL	MCHL	>tr|K4BJA3|K4BJA3_SOLLC	NaN	NaN	NaN	>tr|K4BJA3|K4BJA3_SOLLC	4	1.12767	1.12767	118.505	2.18505	0.0018562	NaN	NaN	NaN
RCHL/MCHL	RCHL	MCHL	>tr|K4BK24|K4BK24_SOLLC	NaN	NaN	NaN	>tr|K4BK24|K4BK24_SOLLC	6	-3.03478	3.03478	-87.7978	0.122022	0.00589763	NaN	NaN	NaN
RCHL/MCHL	RCHL	MCHL	>tr|K4BK69|K4BK69_SOLLC	NaN	NaN	NaN|NaN|NaN	>tr|K4BK69|K4BK69_SOLLC	15	1.10346	1.10346	114.869	2.14869	0.00715664	NaN	NaN	NaN
RCHL/MCHL	RCHL	MCHL	>tr|K4BKZ5|K4BKZ5_SOLLC	NaN	NaN	NaN	>tr|K4BKZ5|K4BKZ5_SOLLC	1	2.13481	2.13481	339.178	4.39178	0.0273293	NaN	NaN	NaN
RCHL/MCHL	RCHL	MCHL	>tr|K4BL38|K4BL38_SOLLC;>tr|K4DEQ8|K4DEQ8_SOLLC	NaN	NaN	NaN	>tr|K4BL38|K4BL38_SOLLC;>tr|K4DEQ8|K4DEQ8_SOLLC	1	8.01127	8.01127	25700.8	258.008	0.0036947	NaN	NaN	NaN
RCHL/MCHL	RCHL	MCHL	>tr|K4BL84|K4BL84_SOLLC	NaN	NaN	NaN	>tr|K4BL84|K4BL84_SOLLC	4	6.76358	6.76358	10765.3	108.653	0.00285491	NaN	NaN	NaN
RCHL/MCHL	RCHL	MCHL	>tr|K4BL92|K4BL92_SOLLC;>tr|Q7M1K8|Q7M1K8_SOLLC;>tr|Q7M1K9|Q7M1K9_SOLLC	NaN	NaN	NaN	>tr|K4BL92|K4BL92_SOLLC;>tr|Q7M1K8|Q7M1K8_SOLLC;>tr|Q7M1K9|Q7M1K9_SOLLC	1	4.96215	4.96215	3017.15	31.1715	0.00936709	NaN	NaN	NaN
RCHL/MCHL	RCHL	MCHL	>tr|K4BLS5|K4BLS5_SOLLC	NaN	NaN	NaN	>tr|K4BLS5|K4BLS5_SOLLC	4	3.05355	3.05355	730.253	8.30253	0.0234281	NaN	NaN	NaN
RCHL/MCHL	RCHL	MCHL	>tr|K4BLX5|K4BLX5_SOLLC;>tr|Q9MUE2|Q9MUE2_TOBAC	NaN	NaN	NaN	>tr|K4BLX5|K4BLX5_SOLLC;>tr|Q9MUE2|Q9MUE2_TOBAC	5	1.97752	1.97752	293.816	3.93816	0.0231308	NaN	NaN	NaN
RCHL/MCHL	RCHL	MCHL	>tr|K4BML2|K4BML2_SOLLC	NaN	NaN	NaN	>tr|K4BML2|K4BML2_SOLLC	2	2.61877	2.61877	514.225	6.14225	0.00723212	NaN	NaN	NaN
RCHL/MCHL	RCHL	MCHL	>tr|K4BML3|K4BML3_SOLLC;>tr|K4C7T9|K4C7T9_SOLLC;>tr|K4DFB6|K4DFB6_SOLLC;>tr|Q40430|Q40430_NICSY;>tr|Q40431|Q40431_NICSY;>tr|Q40432|Q40432_NICSY;>tr|Q40433|Q40433_NICSY	NaN	NaN	NaN	>tr|K4BML3|K4BML3_SOLLC;>tr|K4C7T9|K4C7T9_SOLLC;>tr|K4DFB6|K4DFB6_SOLLC;>tr|Q40430|Q40430_NICSY;>tr|Q40431|Q40431_NICSY;>tr|Q40432|Q40432_NICSY;>tr|Q40433|Q40433_NICSY	6	6.46494	6.46494	8733.69	88.3369	1.9e-07	NaN	NaN	NaN
RCHL/MCHL	RCHL	MCHL	>tr|K4BMN4|K4BMN4_SOLLC	NaN	NaN	NaN|NaN	>tr|K4BMN4|K4BMN4_SOLLC	14	4.98681	4.98681	3070.87	31.7087	0.000559404	NaN	NaN	NaN
RCHL/MCHL	RCHL	MCHL	>tr|K4BVV2|K4BVV2_SOLLC	NaN	NaN	NaN	>tr|K4BVV2|K4BVV2_SOLLC	22	1.55878	1.55878	194.605	2.94605	0.0036947	NaN	NaN	NaN
RCHL/MCHL	RCHL	MCHL	>tr|K4BVZ0|K4BVZ0_SOLLC	NaN	NaN	NaN|NaN	>tr|K4BVZ0|K4BVZ0_SOLLC	14	1.89669	1.89669	272.357	3.72357	0.000579568	NaN	NaN	NaN
RCHL/MCHL	RCHL	MCHL	>tr|K4BVZ3|K4BVZ3_SOLLC	NaN	NaN	NaN	>tr|K4BVZ3|K4BVZ3_SOLLC	2	2.93224	2.93224	663.293	7.63293	0.0116311	NaN	NaN	NaN
RCHL/MCHL	RCHL	MCHL	>tr|K4C234|K4C234_SOLLC;>tr|K4DF90|K4DF90_SOLLC	NaN	NaN	NaN	>tr|K4C234|K4C234_SOLLC;>tr|K4DF90|K4DF90_SOLLC	4	0.802286	0.802286	74.3862	1.74386	0.0462412	NaN	NaN	NaN
RCHL/MCHL	RCHL	MCHL	>tr|K4C353|K4C353_SOLLC	NaN	NaN	NaN	>tr|K4C353|K4C353_SOLLC	3	1.78894	1.78894	245.561	3.45561	0.0411538	NaN	NaN	NaN
RCHL/MCHL	RCHL	MCHL	>tr|K4C5R3|K4C5R3_SOLLC	NaN	NaN	NaN	>tr|K4C5R3|K4C5R3_SOLLC	1	0.583311	0.583311	49.8284	1.49828	0.0480965	NaN	NaN	NaN
RCHL/MCHL	RCHL	MCHL	>tr|K4C6T7|K4C6T7_SOLLC	NaN	NaN	NaN	>tr|K4C6T7|K4C6T7_SOLLC	3	2.02204	2.02204	306.157	4.06157	0.00626114	NaN	NaN	NaN
RCHL/MCHL	RCHL	MCHL	>tr|K4C7G8|K4C7G8_SOLLC	NaN	NaN	NaN	>tr|K4C7G8|K4C7G8_SOLLC	2	2.8644	2.8644	628.235	7.28235	0.0198986	NaN	NaN	NaN
RCHL/MCHL	RCHL	MCHL	>tr|K4C7H8|K4C7H8_SOLLC	NaN	NaN	NaN	>tr|K4C7H8|K4C7H8_SOLLC	4	3.27389	3.27389	867.252	9.67252	0.0296801	NaN	NaN	NaN
RCHL/MCHL	RCHL	MCHL	>tr|K4C7M7|K4C7M7_SOLLC;>tr|K4C7M8|K4C7M8_SOLLC	NaN	NaN	NaN	>tr|K4C7M7|K4C7M7_SOLLC;>tr|K4C7M8|K4C7M8_SOLLC	2	2.66905	2.66905	536.01	6.3601	0.0095442	NaN	NaN	NaN
RCHL/MCHL	RCHL	MCHL	>tr|K4C7X6|K4C7X6_SOLLC	NaN	NaN	NaN	>tr|K4C7X6|K4C7X6_SOLLC	2	5.27395	5.27395	3769.16	38.6916	0.00891997	NaN	NaN	NaN
RCHL/MCHL	RCHL	MCHL	>tr|K4C823|K4C823_SOLLC	NaN	NaN	NaN	>tr|K4C823|K4C823_SOLLC	2	0.975097	0.975097	96.5773	1.96577	0.00534885	NaN	NaN	NaN
RCHL/MCHL	RCHL	MCHL	>tr|K4C8Q1|K4C8Q1_SOLLC	NaN	NaN	NaN	>tr|K4C8Q1|K4C8Q1_SOLLC	2	2.18448	2.18448	354.564	4.54564	0.0160125	NaN	NaN	NaN
RCHL/MCHL	RCHL	MCHL	>tr|K4C945|K4C945_SOLLC	NaN	NaN	NaN	>tr|K4C945|K4C945_SOLLC	9	1.699	1.699	224.677	3.24677	0.00132938	NaN	NaN	NaN
RCHL/MCHL	RCHL	MCHL	>tr|K4C947|K4C947_SOLLC	NaN	NaN	NaN	>tr|K4C947|K4C947_SOLLC	7	-1.7901	1.7901	-71.0847	0.289153	0.0230321	NaN	NaN	NaN
RCHL/MCHL	RCHL	MCHL	>tr|B5M4V6|B5M4V6_TOBAC;>tr|K4C9X0|K4C9X0_SOLLC;>tr|K4D2U0|K4D2U0_SOLLC	NaN	NaN	NaN	>tr|B5M4V6|B5M4V6_TOBAC;>tr|K4C9X0|K4C9X0_SOLLC;>tr|K4D2U0|K4D2U0_SOLLC	7	2.89452	2.89452	643.598	7.43598	0.00479834	NaN	NaN	NaN
RCHL/MCHL	RCHL	MCHL	>tr|K4C9Z6|K4C9Z6_SOLLC	NaN	NaN	NaN	>tr|K4C9Z6|K4C9Z6_SOLLC	6	2.06756	2.06756	319.177	4.19177	0.0118318	NaN	NaN	NaN
RCHL/MCHL	RCHL	MCHL	>tr|K4CA08|K4CA08_SOLLC	NaN	NaN	NaN	>tr|K4CA08|K4CA08_SOLLC	3	1.23277	1.23277	135.018	2.35018	0.00607979	NaN	NaN	NaN
RCHL/MCHL	RCHL	MCHL	>tr|K4CAE9|K4CAE9_SOLLC;>tr|K4CAF0|K4CAF0_SOLLC	NaN	NaN	NaN|NaN	>tr|K4CAE9|K4CAE9_SOLLC;>tr|K4CAF0|K4CAF0_SOLLC	3	6.17616	6.17616	7131.2	72.312	0.00328569	NaN	NaN	NaN
RCHL/MCHL	RCHL	MCHL	>tr|K4CAJ2|K4CAJ2_SOLLC;>tr|K4CTN2|K4CTN2_SOLLC	NaN	NaN	NaN	>tr|K4CAJ2|K4CAJ2_SOLLC;>tr|K4CTN2|K4CTN2_SOLLC	1	8.75989	8.75989	43250.2	433.502	3.11e-05	NaN	NaN	NaN
RCHL/MCHL	RCHL	MCHL	>tr|K4CCP7|K4CCP7_SOLLC	NaN	NaN	NaN	>tr|K4CCP7|K4CCP7_SOLLC	8	2.65664	2.65664	530.561	6.30561	0.0162584	NaN	NaN	NaN
RCHL/MCHL	RCHL	MCHL	>tr|K4CFX4|K4CFX4_SOLLC	NaN	NaN	NaN	>tr|K4CFX4|K4CFX4_SOLLC	4	2.50065	2.50065	465.939	5.65939	0.000485183	NaN	NaN	NaN
RCHL/MCHL	RCHL	MCHL	>tr|K4CGM3|K4CGM3_SOLLC	NaN	NaN	NaN	>tr|K4CGM3|K4CGM3_SOLLC	3	0.711734	0.711734	63.7771	1.63777	0.00621561	NaN	NaN	NaN
RCHL/MCHL	RCHL	MCHL	>tr|K4CH99|K4CH99_SOLLC	NaN	NaN	NaN|NaN	>tr|K4CH99|K4CH99_SOLLC	7	7.18127	7.18127	14413.7	145.137	0.000718861	NaN	NaN	NaN
RCHL/MCHL	RCHL	MCHL	>tr|K4CHX2|K4CHX2_SOLLC	NaN	NaN	NaN	>tr|K4CHX2|K4CHX2_SOLLC	7	-0.816659	0.816659	-43.2245	0.567755	0.0160901	NaN	NaN	NaN
RCHL/MCHL	RCHL	MCHL	>tr|K4CHY4|K4CHY4_SOLLC	NaN	NaN	NaN	>tr|K4CHY4|K4CHY4_SOLLC	23	4.00609	4.00609	1506.77	16.0677	5.03e-08	NaN	NaN	NaN
RCHL/MCHL	RCHL	MCHL	>tr|K4CIR4|K4CIR4_SOLLC	NaN	NaN	NaN	>tr|K4CIR4|K4CIR4_SOLLC	3	4.22119	4.22119	1765.11	18.6511	0.00899546	NaN	NaN	NaN
RCHL/MCHL	RCHL	MCHL	>tr|K4CLA3|K4CLA3_SOLLC	NaN	NaN	NaN	>tr|K4CLA3|K4CLA3_SOLLC	9	0.752366	0.752366	68.4553	1.68455	0.000641279	NaN	NaN	NaN
RCHL/MCHL	RCHL	MCHL	>tr|K4CM08|K4CM08_SOLLC	NaN	NaN	NaN	>tr|K4CM08|K4CM08_SOLLC	2	3.18197	3.18197	807.546	9.07546	0.00447433	NaN	NaN	NaN
RCHL/MCHL	RCHL	MCHL	>tr|K4CMY9|K4CMY9_SOLLC	NaN	NaN	NaN	>tr|K4CMY9|K4CMY9_SOLLC	18	2.0339	2.0339	309.51	4.0951	0.000107293	NaN	NaN	NaN
RCHL/MCHL	RCHL	MCHL	>tr|K4CNG0|K4CNG0_SOLLC	NaN	NaN	NaN	>tr|K4CNG0|K4CNG0_SOLLC	2	0.866705	0.866705	82.3494	1.82349	0.0198986	NaN	NaN	NaN
RCHL/MCHL	RCHL	MCHL	>tr|K4CNR6|K4CNR6_SOLLC	NaN	NaN	NaN	>tr|K4CNR6|K4CNR6_SOLLC	5	-1.37347	1.37347	-61.4039	0.385961	0.00176778	NaN	NaN	NaN
RCHL/MCHL	RCHL	MCHL	>tr|K4CNS0|K4CNS0_SOLLC	NaN	NaN	NaN	>tr|K4CNS0|K4CNS0_SOLLC	9	3.4111	3.4111	963.763	10.6376	0.00253523	NaN	NaN	NaN
RCHL/MCHL	RCHL	MCHL	>tr|K4CQH4|K4CQH4_SOLLC	NaN	NaN	NaN	>tr|K4CQH4|K4CQH4_SOLLC	1	-1.44822	1.44822	-63.3527	0.366473	0.0252453	NaN	NaN	NaN
RCHL/MCHL	RCHL	MCHL	>tr|K4CRS9|K4CRS9_SOLLC	NaN	NaN	NaN	>tr|K4CRS9|K4CRS9_SOLLC	2	4.46665	4.46665	2111.03	22.1103	0.0036947	NaN	NaN	NaN
RCHL/MCHL	RCHL	MCHL	>tr|K4CSD7|K4CSD7_SOLLC	NaN	NaN	NaN	>tr|K4CSD7|K4CSD7_SOLLC	2	1.53893	1.53893	190.579	2.90579	0.000345063	NaN	NaN	NaN
RCHL/MCHL	RCHL	MCHL	>tr|K4CU43|K4CU43_SOLLC	NaN	NaN	NaN	>tr|K4CU43|K4CU43_SOLLC	3	3.63626	3.63626	1143.44	12.4344	2.43e-07	NaN	NaN	NaN
RCHL/MCHL	RCHL	MCHL	>tr|K4CWE4|K4CWE4_SOLLC	NaN	NaN	NaN|NaN	>tr|K4CWE4|K4CWE4_SOLLC	6	2.98718	2.98718	692.921	7.92921	0.00492529	NaN	NaN	NaN
RCHL/MCHL	RCHL	MCHL	>tr|K4CXD5|K4CXD5_SOLLC	NaN	NaN	NaN	>tr|K4CXD5|K4CXD5_SOLLC	2	2.24026	2.24026	372.482	4.72482	0.0147721	NaN	NaN	NaN
RCHL/MCHL	RCHL	MCHL	>tr|K4CXG8|K4CXG8_SOLLC	NaN	NaN	NaN	>tr|K4CXG8|K4CXG8_SOLLC	1	-2.33156	2.33156	-80.1331	0.198669	0.00270987	NaN	NaN	NaN
RCHL/MCHL	RCHL	MCHL	>tr|K4CZF1|K4CZF1_SOLLC	NaN	NaN	NaN	>tr|K4CZF1|K4CZF1_SOLLC	3	1.32039	1.32039	149.733	2.49733	0.0369782	NaN	NaN	NaN
RCHL/MCHL	RCHL	MCHL	>tr|K4D054|K4D054_SOLLC	NaN	NaN	NaN	>tr|K4D054|K4D054_SOLLC	4	3.57518	3.57518	1091.89	11.9189	0.00767583	NaN	NaN	NaN
RCHL/MCHL	RCHL	MCHL	>tr|K4D140|K4D140_SOLLC	NaN	NaN	NaN	>tr|K4D140|K4D140_SOLLC	2	2.9138	2.9138	653.601	7.53601	0.00657834	NaN	NaN	NaN
RCHL/MCHL	RCHL	MCHL	>tr|K4D448|K4D448_SOLLC	NaN	NaN	NaN|NaN	>tr|K4D448|K4D448_SOLLC	3	5.47759	5.47759	4355.72	44.5572	0.000400871	NaN	NaN	NaN
RCHL/MCHL	RCHL	MCHL	>tr|K4D5C2|K4D5C2_SOLLC	NaN	NaN	NaN	>tr|K4D5C2|K4D5C2_SOLLC	8	2.43728	2.43728	441.619	5.41619	0.000953797	NaN	NaN	NaN
RCHL/MCHL	RCHL	MCHL	>tr|K4D834|K4D834_SOLLC	NaN	NaN	NaN	>tr|K4D834|K4D834_SOLLC	3	3.33963	3.33963	912.348	10.1235	0.00775722	NaN	NaN	NaN
RCHL/MCHL	RCHL	MCHL	>tr|K4DA39|K4DA39_SOLLC	NaN	NaN	NaN	>tr|K4DA39|K4DA39_SOLLC	2	0.684521	0.684521	60.7168	1.60717	0.0342602	NaN	NaN	NaN
RCHL/MCHL	RCHL	MCHL	>tr|K4DAC6|K4DAC6_SOLLC;>tr|P93769|P93769_TOBAC;>tr|Q9ZWH9|Q9ZWH9_NICPA	NaN	NaN	NaN	>tr|K4DAC6|K4DAC6_SOLLC;>tr|P93769|P93769_TOBAC;>tr|Q9ZWH9|Q9ZWH9_NICPA	6	5.29364	5.29364	3822.34	39.2234	2.27e-05	NaN	NaN	NaN
RCHL/MCHL	RCHL	MCHL	>tr|K4DAD5|K4DAD5_SOLLC	NaN	NaN	NaN	>tr|K4DAD5|K4DAD5_SOLLC	18	1.43413	1.43413	170.219	2.70219	2.02e-05	NaN	NaN	NaN
RCHL/MCHL	RCHL	MCHL	>tr|K4DBA1|K4DBA1_SOLLC	NaN	NaN	NaN	>tr|K4DBA1|K4DBA1_SOLLC	2	1.31638	1.31638	149.04	2.4904	0.00958266	NaN	NaN	NaN
RCHL/MCHL	RCHL	MCHL	>tr|K4DCH1|K4DCH1_SOLLC	NaN	NaN	NaN|NaN	>tr|K4DCH1|K4DCH1_SOLLC	5	-1.4206	1.4206	-62.6444	0.373556	0.010732	NaN	NaN	NaN
RCHL/MCHL	RCHL	MCHL	>tr|K4DCR6|K4DCR6_SOLLC	NaN	NaN	NaN	>tr|K4DCR6|K4DCR6_SOLLC	2	0.870122	0.870122	82.7818	1.82782	0.0217568	NaN	NaN	NaN
RCHL/MCHL	RCHL	MCHL	>tr|K4DF81|K4DF81_SOLLC	NaN	NaN	NaN	>tr|K4DF81|K4DF81_SOLLC	1	1.1759	1.1759	125.933	2.25933	0.00757008	NaN	NaN	NaN
RCHL/MCHL	RCHL	MCHL	>tr|K4DFU3|K4DFU3_SOLLC	NaN	NaN	NaN	>tr|K4DFU3|K4DFU3_SOLLC	4	1.60987	1.60987	205.223	3.05223	0.00544915	NaN	NaN	NaN
RCHL/MCHL	RCHL	MCHL	>tr|K4DH36|K4DH36_SOLLC	NaN	NaN	NaN	>tr|K4DH36|K4DH36_SOLLC	4	2.5683	2.5683	493.111	5.93111	0.0305968	NaN	NaN	NaN
RCHL/MCHL	RCHL	MCHL	>tr|A0A0F7R5Z5|A0A0F7R5Z5_NICBE;>tr|A1KYB0|A1KYB0_TOBAC;>tr|A1KYB1|A1KYB1_TOBAC;>tr|A1KYB2|A1KYB2_TOBAC;>tr|I3QHX5|I3QHX5_NICBE;>tr|K4CWR4|K4CWR4_SOLLC;>tr|K4CWR5|K4CWR5_SOLLC;>tr|K4DHM3|K4DHM3_SOLLC;>tr|Q069K5|Q069K5_NICSU;>tr|Q42939|Q42939_NICSY	NaN	NaN	NaN	>tr|A0A0F7R5Z5|A0A0F7R5Z5_NICBE;>tr|A1KYB0|A1KYB0_TOBAC;>tr|A1KYB1|A1KYB1_TOBAC;>tr|A1KYB2|A1KYB2_TOBAC;>tr|I3QHX5|I3QHX5_NICBE;>tr|K4CWR4|K4CWR4_SOLLC;>tr|K4CWR5|K4CWR5_SOLLC;>tr|K4DHM3|K4DHM3_SOLLC;>tr|Q069K5|Q069K5_NICSU;>tr|Q42939|Q42939_NICSY	2	6.49407	6.49407	8913.82	90.1382	7.3e-05	NaN	NaN	NaN
RCHL/MCHL	RCHL	MCHL	>tr|K4DHT2|K4DHT2_SOLLC	NaN	NaN	NaN	>tr|K4DHT2|K4DHT2_SOLLC	1	0.593346	0.593346	50.8742	1.50874	0.0323408	NaN	NaN	NaN
RCHL/MCHL	RCHL	MCHL	>tr|K4DI37|K4DI37_SOLLC	NaN	NaN	NaN	>tr|K4DI37|K4DI37_SOLLC	6	0.822448	0.822448	76.8404	1.7684	0.00384913	NaN	NaN	NaN
RCHL/MCHL	RCHL	MCHL	>tr|K7ZLE1|K7ZLE1_NICBE	NaN	NaN	NaN	>tr|K7ZLE1|K7ZLE1_NICBE	13	2.85707	2.85707	624.545	7.24545	3.01e-06	NaN	NaN	NaN
RCHL/MCHL	RCHL	MCHL	>sp|Q9XHH3|CATA2_SOLLC;>tr|K4BAE6|K4BAE6_SOLLC;>tr|L0SQ20|L0SQ20_TOBAC;>tr|L0SS91|L0SS91_TOBAC;>tr|O24511|O24511_TOBAC	NaN	NaN	NaN	>sp|Q9XHH3|CATA2_SOLLC;>tr|K4BAE6|K4BAE6_SOLLC;>tr|L0SQ20|L0SQ20_TOBAC;>tr|L0SS91|L0SS91_TOBAC;>tr|O24511|O24511_TOBAC	6	2.92717	2.92717	660.616	7.60616	0.00717714	NaN	NaN	NaN
RCHL/MCHL	RCHL	MCHL	>tr|O04946|O04946_TOBAC	NaN	NaN	NaN	>tr|O04946|O04946_TOBAC	6	2.31791	2.31791	398.61	4.9861	5.75e-05	NaN	NaN	NaN
RCHL/MCHL	RCHL	MCHL	>tr|O24136|O24136_TOBAC	NaN	NaN	NaN	>tr|O24136|O24136_TOBAC	6	2.91711	2.91711	655.329	7.55329	0.00204121	NaN	NaN	NaN
RCHL/MCHL	RCHL	MCHL	>tr|O24141|O24141_TOBAC	NaN	NaN	NaN	>tr|O24141|O24141_TOBAC	3	3.1803	3.1803	806.494	9.06494	0.00135613	NaN	NaN	NaN
RCHL/MCHL	RCHL	MCHL	>tr|O64444|O64444_NICSY	NaN	NaN	NaN|NaN|NaN	>tr|O64444|O64444_NICSY	5	1.43452	1.43452	170.292	2.70292	0.0048662	NaN	NaN	NaN
RCHL/MCHL	RCHL	MCHL	>tr|O64446|O64446_NICSY;>tr|O64450|O64450_NICSY	NaN	NaN	NaN|NaN|NaN|NaN|NaN|NaN|NaN|NaN	>tr|O64446|O64446_NICSY;>tr|O64450|O64450_NICSY	11	2.48926	2.48926	461.489	5.61489	2.97e-08	NaN	NaN	NaN
RCHL/MCHL	RCHL	MCHL	>tr|O64449|O64449_NICSY	NaN	NaN	NaN	>tr|O64449|O64449_NICSY	2	3.89417	3.89417	1386.83	14.8683	0.00502911	NaN	NaN	NaN
RCHL/MCHL	RCHL	MCHL	>sp|P12372|PSAD_SOLLC	NaN	NaN	NaN	>sp|P12372|PSAD_SOLLC	7	4.73627	4.73627	2565.38	26.6538	1.06e-05	NaN	NaN	NaN
RCHL/MCHL	RCHL	MCHL	>sp|P14831|SODCP_SOLLC;>tr|Q7XAV2|Q7XAV2_SOLLC	NaN	NaN	NaN	>sp|P14831|SODCP_SOLLC;>tr|Q7XAV2|Q7XAV2_SOLLC	4	1.3872	1.3872	161.571	2.61571	0.0211828	NaN	NaN	NaN
RCHL/MCHL	RCHL	MCHL	>sp|P17340|PLAS_SOLLC	NaN	NaN	NaN	>sp|P17340|PLAS_SOLLC	1	3.43809	3.43809	983.851	10.8385	0.0040025	NaN	NaN	NaN
RCHL/MCHL	RCHL	MCHL	>tr|K4DAC6|K4DAC6_SOLLC;>tr|P93769|P93769_TOBAC;>tr|Q9ZWH9|Q9ZWH9_NICPA	NaN	NaN	NaN	>tr|K4DAC6|K4DAC6_SOLLC;>tr|P93769|P93769_TOBAC;>tr|Q9ZWH9|Q9ZWH9_NICPA	9	4.9843	4.9843	3065.36	31.6536	2.61e-05	NaN	NaN	NaN
RCHL/MCHL	RCHL	MCHL	>tr|Q0PWS5|Q0PWS5_TOBAC	NaN	NaN	NaN	>tr|Q0PWS5|Q0PWS5_TOBAC	18	3.4958	3.4958	1028.08	11.2808	0.000208392	NaN	NaN	NaN
RCHL/MCHL	RCHL	MCHL	>tr|Q0PWS6|Q0PWS6_TOBAC	NaN	NaN	NaN|NaN	>tr|Q0PWS6|Q0PWS6_TOBAC	6	4.45981	4.45981	2100.58	22.0058	0.0036947	NaN	NaN	NaN
RCHL/MCHL	RCHL	MCHL	>tr|Q0PWS7|Q0PWS7_TOBAC	NaN	NaN	NaN	>tr|Q0PWS7|Q0PWS7_TOBAC	16	2.6295	2.6295	518.81	6.1881	3.78e-07	NaN	NaN	NaN
RCHL/MCHL	RCHL	MCHL	>tr|Q2LAH0|Q2LAH0_NICBE	NaN	NaN	NaN|NaN	>tr|Q2LAH0|Q2LAH0_NICBE	8	3.65837	3.65837	1162.64	12.6264	1.71e-07	NaN	NaN	NaN
RCHL/MCHL	RCHL	MCHL	>tr|Q2LAH1|Q2LAH1_NICBE	NaN	NaN	NaN	>tr|Q2LAH1|Q2LAH1_NICBE	1	7.73842	7.73842	21254.8	213.548	0.00748181	NaN	NaN	NaN
RCHL/MCHL	RCHL	MCHL	>tr|Q40425|Q40425_NICSY	NaN	NaN	NaN	>tr|Q40425|Q40425_NICSY	5	4.32647	4.32647	1906.3	20.063	0.012413	NaN	NaN	NaN
RCHL/MCHL	RCHL	MCHL	>tr|Q40434|Q40434_NICSY	NaN	NaN	NaN	>tr|Q40434|Q40434_NICSY	2	2.4177	2.4177	434.318	5.34318	4.81e-05	NaN	NaN	NaN
RCHL/MCHL	RCHL	MCHL	>tr|Q40458|Q40458_TOBAC	NaN	NaN	NaN	>tr|Q40458|Q40458_TOBAC	14	5.02446	5.02446	3154.73	32.5473	3.19e-08	NaN	NaN	NaN
RCHL/MCHL	RCHL	MCHL	>tr|Q5M9V4|Q5M9V4_TOBAC	NaN	NaN	NaN|NaN|NaN	>tr|Q5M9V4|Q5M9V4_TOBAC	19	4.34772	4.34772	1936.08	20.3608	7.15e-11	NaN	NaN	NaN
RCHL/MCHL	RCHL	MCHL	>tr|Q5MA02|Q5MA02_TOBAC	NaN	NaN	NaN	>tr|Q5MA02|Q5MA02_TOBAC	2	4.86227	4.86227	2808.64	29.0864	0.0087354	NaN	NaN	NaN
RCHL/MCHL	RCHL	MCHL	>tr|Q5QJB2|Q5QJB2_TOBAC	NaN	NaN	NaN	>tr|Q5QJB2|Q5QJB2_TOBAC	10	2.13554	2.13554	339.402	4.39402	7.3e-05	NaN	NaN	NaN
RCHL/MCHL	RCHL	MCHL	>tr|Q69B32|Q69B32_NICAT	NaN	NaN	NaN	>tr|Q69B32|Q69B32_NICAT	20	1.50989	1.50989	184.788	2.84788	0.00110523	NaN	NaN	NaN
RCHL/MCHL	RCHL	MCHL	>tr|K4BL92|K4BL92_SOLLC;>tr|Q7M1K8|Q7M1K8_SOLLC;>tr|Q7M1K9|Q7M1K9_SOLLC	NaN	NaN	NaN	>tr|K4BL92|K4BL92_SOLLC;>tr|Q7M1K8|Q7M1K8_SOLLC;>tr|Q7M1K9|Q7M1K9_SOLLC	2	4.96215	4.96215	3017.15	31.1715	0.00936709	NaN	NaN	NaN
RCHL/MCHL	RCHL	MCHL	>tr|Q7X998|Q7X998_TOBAC	NaN	NaN	NaN	>tr|Q7X998|Q7X998_TOBAC	16	1.77898	1.77898	243.185	3.43185	0.0173479	NaN	NaN	NaN
RCHL/MCHL	RCHL	MCHL	>tr|Q7YJ37|Q7YJ37_NICSY	NaN	NaN	NaN	>tr|Q7YJ37|Q7YJ37_NICSY	3	6.06777	6.06777	6607.79	67.0779	0.00349369	NaN	NaN	NaN
RCHL/MCHL	RCHL	MCHL	>tr|Q84QE7|Q84QE7_TOBAC	NaN	NaN	NaN	>tr|Q84QE7|Q84QE7_TOBAC	6	3.86336	3.86336	1355.41	14.5541	0.000148908	NaN	NaN	NaN
RCHL/MCHL	RCHL	MCHL	>tr|Q84UU0|Q84UU0_NICAT	NaN	NaN	NaN	>tr|Q84UU0|Q84UU0_NICAT	4	6.05314	6.05314	6540.12	66.4012	0.00913635	NaN	NaN	NaN
RCHL/MCHL	RCHL	MCHL	>tr|Q8GT30|Q8GT30_SOLLC	NaN	NaN	NaN	>tr|Q8GT30|Q8GT30_SOLLC	6	3.53889	3.53889	1062.28	11.6228	0.00250192	NaN	NaN	NaN
RCHL/MCHL	RCHL	MCHL	>tr|Q8LSZ2|Q8LSZ2_TOBAC	NaN	NaN	NaN|NaN	>tr|Q8LSZ2|Q8LSZ2_TOBAC	12	1.71152	1.71152	227.505	3.27505	0.0237328	NaN	NaN	NaN
RCHL/MCHL	RCHL	MCHL	>tr|Q8LSZ3|Q8LSZ3_TOBAC	NaN	NaN	NaN|NaN|NaN|NaN	>tr|Q8LSZ3|Q8LSZ3_TOBAC	14	1.67593	1.67593	219.526	3.19526	0.0226776	NaN	NaN	NaN
RCHL/MCHL	RCHL	MCHL	>tr|Q8SAQ3|Q8SAQ3_NICBE	NaN	NaN	NaN	>tr|Q8SAQ3|Q8SAQ3_NICBE	5	-1.8719	1.8719	-72.6787	0.273213	0.00240543	NaN	NaN	NaN
RCHL/MCHL	RCHL	MCHL	>tr|Q8SF03|Q8SF03_TOBAC;>tr|Q8SF04|Q8SF04_TOBAC;>tr|Q9FSF4|Q9FSF4_TOBAC	NaN	NaN	NaN	>tr|Q8SF03|Q8SF03_TOBAC;>tr|Q8SF04|Q8SF04_TOBAC;>tr|Q9FSF4|Q9FSF4_TOBAC	4	5.10387	5.10387	3338.9	34.389	0.000291296	NaN	NaN	NaN
RCHL/MCHL	RCHL	MCHL	>tr|Q8W183|Q8W183_TOBAC	NaN	NaN	NaN|NaN	>tr|Q8W183|Q8W183_TOBAC	14	0.806878	0.806878	74.9422	1.74942	0.0142647	NaN	NaN	NaN
RCHL/MCHL	RCHL	MCHL	>tr|Q9FES7|Q9FES7_TOBAC	NaN	NaN	NaN	>tr|Q9FES7|Q9FES7_TOBAC	14	-2.58415	2.58415	-83.3239	0.166761	0.000281486	NaN	NaN	NaN
RCHL/MCHL	RCHL	MCHL	>tr|Q9M5A8|Q9M5A8_SOLLC	NaN	NaN	NaN	>tr|Q9M5A8|Q9M5A8_SOLLC	1	-0.86234	0.86234	-44.994	0.55006	0.0160481	NaN	NaN	NaN
RCHL/MCHL	RCHL	MCHL	>tr|Q9M5Z8|Q9M5Z8_TOBAC	NaN	NaN	NaN	>tr|Q9M5Z8|Q9M5Z8_TOBAC	10	6.37028	6.37028	8172.68	82.7268	9.49e-07	NaN	NaN	NaN
RCHL/MCHL	RCHL	MCHL	>tr|Q9M7J3|Q9M7J3_TOBAC	NaN	NaN	NaN	>tr|Q9M7J3|Q9M7J3_TOBAC	2	2.30067	2.30067	392.687	4.92687	0.0157472	NaN	NaN	NaN
RCHL/MCHL	RCHL	MCHL	>tr|K4BLX5|K4BLX5_SOLLC;>tr|Q9MUE2|Q9MUE2_TOBAC	NaN	NaN	NaN	>tr|K4BLX5|K4BLX5_SOLLC;>tr|Q9MUE2|Q9MUE2_TOBAC	6	1.97752	1.97752	293.816	3.93816	0.0231308	NaN	NaN	NaN
RCHL/MCHL	RCHL	MCHL	>tr|Q9SAQ0|Q9SAQ0_NICSY	NaN	NaN	NaN	>tr|Q9SAQ0|Q9SAQ0_NICSY	2	7.17483	7.17483	14349	144.49	9.5e-06	NaN	NaN	NaN
RCHL/MCHL	RCHL	MCHL	>tr|Q9SBI4|Q9SBI4_TOBAC	NaN	NaN	NaN	>tr|Q9SBI4|Q9SBI4_TOBAC	7	1.23197	1.23197	134.887	2.34887	0.0144108	NaN	NaN	NaN
RCHL/MCHL	RCHL	MCHL	>tr|Q9SXX4|Q9SXX4_NICPA	NaN	NaN	NaN	>tr|Q9SXX4|Q9SXX4_NICPA	11	1.50998	1.50998	184.806	2.84806	2.49e-05	NaN	NaN	NaN
RCHL/MCHL	RCHL	MCHL	>tr|Q9XQP4|Q9XQP4_TOBAC	NaN	NaN	NaN	>tr|Q9XQP4|Q9XQP4_TOBAC	8	2.46424	2.46424	451.836	5.51836	0.00304716	NaN	NaN	NaN
RCHL/MCHL	RCHL	MCHL	>tr|Q9ZP50|Q9ZP50_TOBAC	NaN	NaN	NaN	>tr|Q9ZP50|Q9ZP50_TOBAC	19	2.21428	2.21428	364.051	4.64051	0.000289198	NaN	NaN	NaN
RCHL/MCHL	RCHL	MCHL	>tr|R9W4N2|R9W4N2_NICBE	NaN	NaN	NaN|NaN|NaN	>tr|R9W4N2|R9W4N2_NICBE	10	2.43201	2.43201	439.644	5.39644	0.001096	NaN	NaN	NaN
RCHL/MCHL	RCHL	MCHL	>tr|S6A7M4|S6A7M4_NICAT	NaN	NaN	NaN	>tr|S6A7M4|S6A7M4_NICAT	15	4.0358	4.0358	1540.2	16.402	6.21e-06	NaN	NaN	NaN
RCHL/MCHL	RCHL	MCHL	>tr|U3MY90|U3MY90_NICBE	NaN	NaN	NaN	>tr|U3MY90|U3MY90_NICBE	3	4.82904	4.82904	2742.41	28.4241	0.000498808	NaN	NaN	NaN
RCHL/MCHL	RCHL	MCHL	>tr|U3PLK3|U3PLK3_TOBAC	NaN	NaN	NaN	>tr|U3PLK3|U3PLK3_TOBAC	12	2.61843	2.61843	514.081	6.14081	0.0114735	NaN	NaN	NaN
RCHL/MCHL	RCHL	MCHL	>tr|U5YSN4|U5YSN4_NICBE	NaN	NaN	NaN	>tr|U5YSN4|U5YSN4_NICBE	1	6.32343	6.32343	7908.33	80.0833	0.00194887	NaN	NaN	NaN
RCHL/MCHL	RCHL	MCHL	>tr|V9IN17|V9IN17_NICAT	NaN	NaN	NaN	>tr|V9IN17|V9IN17_NICAT	8	0.834588	0.834588	78.3347	1.78335	0.00208715	NaN	NaN	NaN
RCHL/MCHL	RCHL	MCHL	>tr|V9INR4|V9INR4_NICAT	NaN	NaN	NaN|NaN|NaN|NaN	>tr|V9INR4|V9INR4_NICAT	29	1.05383	1.05383	107.604	2.07604	0.000907998	NaN	NaN	NaN
RCHL/MCHL	RCHL	MCHL	>tr|W0KRH1|W0KRH1_TOBAC	NaN	NaN	NaN	>tr|W0KRH1|W0KRH1_TOBAC	3	2.30453	2.30453	394.008	4.94008	0.00288955	NaN	NaN	NaN
RCHL/MCHL	RCHL	MCHL	>tr|W0KS23|W0KS23_TOBAC	NaN	NaN	NaN|NaN	>tr|W0KS23|W0KS23_TOBAC	12	0.827935	0.827935	77.5143	1.77514	0.0167557	NaN	NaN	NaN
RCHL/MCHL	RCHL	MCHL	>tr|W8SRJ3|W8SRJ3_TOBAC	NaN	NaN	NaN|NaN	>tr|W8SRJ3|W8SRJ3_TOBAC	16	5.77699	5.77699	5383.37	54.8337	4.54e-08	NaN	NaN	NaN

## Sheet: supplemental table S7
Supplemental Table 7. The chloroplast transit peptide analysis of the 66 candidate proteins by TargetP 1.1. C, Chloroplast, M, Mitochondria, S, Secretory pathway, -, location other than C, M, S ; Number 1 to 5 represent reliability of the prediction class, where 1 indicates the strongest reliability. The three key regulators are highlighted in Green.
Name	Sequence Length	Localization	Reliability Class
Q711R1	245	C	1
K4BT58	276	C	3
K4C647	401	C	2
K4CNE8	302	C	1
K4B858	292	C	4
Q10712	571	C	2
K4B3J8	480	C	1
K4ASX2	267	C	1
K4AZT2	170	C	1
K4BXN9	787	C	2
K4D4L5	160	C	2
K4C841	283	C	3
K4BBZ1	409	C	2
A7U630	195	C	1
K4CH79	189	C	2
K4BCU7	389	C	2
K4CGD5	1010	C	1
K4BXX3	967	C	1
K4BLP5	459	C	2
E5LBC4	480	C	1
Q6T7F1	621	C	2
K4C5B9	388	C	1
K4BJL2	168	C	1
K4CPX9	217	C	3
K4BDV0	467	C	2
K4BEB0	632	C	1
K4B075	547	C	4
K4BX77	406	C	1
K4CJD3	593	C	1
K4CR23	567	C	1
K4CNE7	266	C	2
K4D5G2	302	C	1
K4BU13	278	C	3
K4BPB0	229	C	1
K4BXB1	271	C	2
K4CSN4	1005	C	3
A0A0H3U3I7	332	C	5
K4AXX7	1018	C	2
K4C9K5	220	C	3
K4BVZ1	169	C	2
K4CHH4	527	C	2
K4C8H3	554	M	1
K4B2I9	681	M	2
A0A075F1U0	187	M	5
K4BFT9	285	M	5
K4CXW3	529	M	4
K4BCV6	807	M	5
A8UDS7	436	M	5
Q2MI78	101	M	5
K4BDU3	293	S	5
K4B778	276	_	2
A8UDS9	89	_	2
A9CM21	276	_	3
P37222	573	_	2
A0A140G1U2	196	_	3
K4DC13	210	_	5
K4B413	287	_	2
Q8W3Z8	167	_	2
K4ASZ2	473	_	2
K4ASJ9	398	_	2
K4BY59	481	_	2
Q84RD7	371	_	5
K4B2B2	161	_	4
Q0MW94	473	_	5
K9JIM2	363	_	3
A0A0K1D9E3	259	_	3
